# Supplementary material for: Modulation of Central Carbon Metabolism by Acetylation of Isocitrate Lyase in Mycobacterium tuberculosis
Source: Sci Rep. 2017 Mar 21;7:44826. doi: 10.1038/srep44826 (PMC5359664; doi:10.1038/srep44826)
Supplement: Supplementary Dataset S1 [file srep44826-s2.xls]

## Sheet: sheet1
Supplementary Dataset S1. Acetylated peptides identified in this study
Protein	Locus tag	Protein Name	Annoation	Position within protein	Modified sequence	Localization prob	Score diff	PEP	Score	Amino acid	Sequence window	Charge	m/z
A2VMU4	MRA_0002	dnaN	DNA polymerase III subunit beta	192	_ELK(ac)WSASSPDIEAAVLVPAK_	1	162.757	8.4935e-21	162.76	K	VLAATDRFRLAVRELKWSASSPDIEAAVLVP	2	1077.08	aerobic condition
				260	_LLDAEFPK(ac)FR_	1	143.89	3.19146e-11	143.89	K	NGKRSTTRLLDAEFPKFRQLLPTEHTAVATM	2	639.348	aerobic condition
A4KN37	MRA_0005	gyrB	DNA gyrase subunit B	179	_LEVEIK(ac)R_	1	55.6761	0.0319264	55.676	K	VSVVNALSTRLEVEIKRDGYEWSQVYEKSEP	2	464.777	hypoxic condition
E1HFX0	MRA_0009	ppiA	Peptidyl-prolyl cis-trans isomeraseA	57	_TVANFVGLAQGTK(ac)DYSTQNASGGPSGPFYDGAVFHR_	1	84.9997	1.14226e-52	186.68	K	APKTVANFVGLAQGTKDYSTQNASGGPSGPF	4	940.451	aerobic condition
A5TY90	MRA_0022	fhaA	Probable FHA domain-containing protein FhaA	81	_LGADPELK(ac)STGFAR_	1	65.805	0.000332328	65.805	K	LGVHDFEKLGADPELKSTGFARDLADYIQEQ	2	752.394	hypoxic condition
				73	_LLAPNEYIITLGVHDFEK(ac)LGADPELK_	1	109.444	6.85786e-10	109.44	K	APNEYIITLGVHDFEKLGADPELKSTGFARD	3	979.858	aerobic condition
A4KN78	MRA_0051	MRA_0051	Membrane protein	3	_(ac)AK(ac)WLGAPLAR_	1	108.667	0.000957281	108.67	K	_MAKWLGAPLARGVSTATR	2	583.838	aerobic condition
A2VMZ0	MRA_0057	ssb	Single-stranded DNA-binding protein	48	_QTGEWK(ac)DGEALFLR_	1	126.705	3.29871e-16	147.7	K	VASTPRIYDRQTGEWKDGEALFLRCNIWREA	2	846.423	aerobic condition
				116	_YATAK(ac)VNK_	1	109.714	0.0111108	109.71	K	VEVDEIGPSLRYATAKVNKASRSGGFGSGSR	2	468.761	aerobic condition
A2VN01	MRA_0068	icd2	Isocitrate dehydrogenase [NADP]	364	_AGGK(ac)MYGADGK_	1	63.7269	0.000480682	97.911	K	VIVDASMPAMIRAGGKMYGADGKLKDTKAVN	2	548.758	aerobic condition
				283	_DAFAK(ac)HQELFDDLGVNVNNGLSDLYSK_	1	106.449	6.32581e-10	106.45	K	VFGHAVRIFYKDAFAKHQELFDDLGVNVNNG	3	1017.83	aerobic condition
				594	_HVK(ac)QLVEENHLR_	1	107.966	0.000132765	107.97	K	GMYETGAGGSAPKHVKQLVEENHLRWDSLGE	3	515.283	aerobic condition
				122	_TDQEK(ac)AIK_	1	85.7306	4.60486e-18	135.71	K	YAVPDYPADPKTDQEKAIKERYARCLGSAVN	2	487.761	aerobic condition
				213	_TIVLK(ac)PEVPLDDGDVIDSMFMSK_	1	57.6918	2.86367e-30	181.75	K	VRMELLAKSGKTIVLKPEVPLDDGDVIDSMF	2	1296.15	aerobic condition
D7EXV1	MRA_0070	MRA_0070	Short chain dehydrogenase	88	_AAAAQLK(ac)SDHQR_	1	101.39	0.0002706	101.39	K	DLTSLASVRAAAAQLKSDHQRIDLLINNAGV	2	669.35	aerobic condition
A2VN07	MRA_0074	MRA_0074	glutamine-transport transmembrane protein ABC transporter	131	_SPSK(ac)PDEVAASSTMGR_	1	60.9184	0.00436623	60.918	K	HGPGMPRVSEGRSPSKPDEVAASSTMGRHLG	2	831.394	aerobic and hypoxic conditions
A2VN66	MRA_0145	MRA_0145	Putative uncharacterized protein	17	_AELAAAFEK(ac)FEK_	1	132.79	5.10407e-08	156.08	K	SASEFSRAELAAAFEKFEKTVARAAATRDWD	2	698.361	aerobic condition
E1H561	MRA_0155	MRA_0155	Short-chain type dehydrogenase/reductase	117	_DGTFHK(ac)MSFENWDAVLK_	1	104.257	2.62515e-07	104.26	K	GVVSNAGILRDGTFHKMSFENWDAVLKVHLY	3	689.66	aerobic condition
A2VN84	MRA_0164	pntAb	NAD(P) transhydrogenase (Subunit alpha)	102	_KPAVPAK(ac)PDRDEALR_	0.981087	17.1495	0.00743694	61.444	K	RMLGMFKAKKPAVPAKPDRDEALR_______	2	852.973	aerobic condition
A2VN85	MRA_0165	pntB	NAD(P) transhydrogenase subunit beta	299	_SIPAIVAGGFGGGGVAPSGGGDDK(ac)HVK_	1	86.5572	5.28636e-28	150.94	K	GFGGGGVAPSGGGDDKHVKATSAADAAIQMA	3	817.087	aerobic condition
A2VN90	MRA_0172	MRA_0172	Putative uncharacterized protein	50	_YPEWNEGVK(ac)GAWVLAR_	1	117.375	3.2513e-09	117.37	K	IVADIERYPEWNEGVKGAWVLARYDDGRPSQ	2	958.986	aerobic condition
A2VN92	MRA_0174	fadD5	Fatty-acid-CoA ligase fadD5	468	_ADEK(ac)WGEVPIAVAAVTNDDLR_	1	39.8251	0.0354609	39.825	K	HPDIAEVAVIGRADEKWGEVPIAVAAVTNDD	3	771.057	aerobic condition
A2VNA1	MRA_0184	MRA_0184	Mce associated transmembrane protein	314	_LDDLAVVMK(ac)PR_	1	88.441	0.00120862	88.441	K	KSRGQWRLDDLAVVMKPRQPTGEK_______	2	649.86	aerobic condition
A2VNA8	MRA_0191	MRA_0191	lysophospholipase	293	_LVECVGSADVQLK(ac)EYPGLYHEVFNEPER_	1	93.0932	2.17121e-07	93.093	K	SRRLVECVGSADVQLKEYPGLYHEVFNEPER	3	1107.2	aerobic condition
A2VNB2	MRA_0195	MRA_0195	O-methyltransferase	96	_VVTLEYQPK(ac)HAEVAR_	1	75.6689	2.71661e-06	109.48	K	GAGPQGRVVTLEYQPKHAEVARVNLQRAGVA	3	594.656	aerobic condition
A2VNB4	MRA_0198	MRA_0198	Putative uncharacterized protein	36	_MIEEDK(ac)YCIDVLTQISAVTSALR_	1	110.44	1.15298e-08	110.44	K	VEGQVRGIARMIEEDKYCIDVLTQISAVTSA	3	905.119	aerobic condition
A4KNN2	MRA_0219	pckA	Phosphoenolpyruvate carboxykinase [GTP]	492	_HADESK(ac)LPK_	1	135.549	2.24878e-06	135.55	K	YFQHWINLGKHADESKLPKVFFVNWFRRGDD	2	533.78	hypoxic condition
				65	_LNPEK(ac)HK_	1	87.3226	0.0336057	87.323	K	DQLVEAGTFIRLNPEKHKNSYLALSDPSDVA	2	454.253	hypoxic condition
A4KNN5	MRA_0222	fadD4	Fatty-acid-CoA ligase FadD4	525	_TDTGK(ac)LYK_	1	116.051	0.00054517	146.69	K	RSIAFEPQLPRTDTGKLYKSGLVEKYSV___	2	484.258	aerobic condition
A2VNE1	MRA_0230	echA1	Enoyl-CoA hydratase	138	_DSAFGIPEVK(ac)R_	1	68.4405	0.000386814	68.44	K	LIVAARDSAFGIPEVKRGLVAGGGGLLRLPE	2	630.833	hypoxic condition
A4KNQ3	MRA_0242	gabD1	Succinate-semialdehyde dehydrogenase [NADP] dependent GabD1	338	_FIVHADIYDDFVDK(ac)FVAR_	1	150.589	1.27614e-19	150.59	K	KRFIVHADIYDDFVDKFVARMAALRVGDPTD	3	738.041	aerobic condition
A2VNF7	MRA_0251	fabG	3-oxoacyl-[acyl-carrier protein] reductase	66	_VVEPLRAALEK(ac)DYDLVGNNLGGR_	1	79.4666	1.83562e-29	212.72	K	GGAGRVVEPLRAALEKDYDLVGNNLGGRWAD	3	847.454	aerobic condition
H8HT41	MRA_0252	fadA2	Acetyl-CoA acetyltransferase	69	_LDMVVGGAVLK(ac)HSR_	1	93.4937	0.000120994	93.494	K	LAGERLDMVVGGAVLKHSRDFNLMRECVLGS	2	762.422	aerobic condition
A2VNG3	MRA_0257	sdhA	succinate dehydrogenase flavoprotein subunit	68	_DNWK(ac)THFGDTMR_	1	127.793	5.56678e-06	127.79	K	GCAAAMGNANPKDNWKTHFGDTMRGGKFLNN	2	775.346	aerobic condition
				79	_GGK(ac)FLNNWR_	1	128.383	0.00307463	128.38	K	KDNWKTHFGDTMRGGKFLNNWRMAELHAKEA	2	567.296	aerobic condition
				308	_GQYAETEEEADQWLK(ac)DNDSAR_	1	143.396	8.75303e-19	143.4	K	KGQYAETEEEADQWLKDNDSARRTPDLLPRD	2	1249.04	aerobic condition
A2VNI4	MRA_0278	fadD2	Fatty-acid-CoA ligase	305	_FKPALVLEDIEK(ac)HK_	0.999989	49.4036	0.000370129	55.841	K	LRRRFKPALVLEDIEKHKATSMVVVPVMLSR	3	570.326	aerobic and hypoxic conditions
				151	_IILLNSEFSGPQIK(ac)EVSDR_	1	176.806	3.23362e-24	176.81	K	ARIILLNSEFSGPQIKEVSDREGAKVIIYDD	3	729.727	aerobic condition
				522	_KPGADLDEDTIK(ac)QYVR_	1	131.673	5.3014e-13	148.41	K	FVVKKPGADLDEDTIKQYVRDHLARYKVPRE	2	945.484	aerobic condition
				551	_NPTGK(ac)VLK_	1	143.285	0.00115175	143.28	K	REVIFLDELPRNPTGKVLKRELRKL______	2	449.771	aerobic and hypoxic conditions
				170	_VIIYDDEYTK(ac)AVSLAQPPLGK_	1	148.259	1.97354e-19	148.26	K	DREGAKVIIYDDEYTKAVSLAQPPLGKLRAL	2	1181.63	aerobic condition
A2VNI5	MRA_0279	fadE6	Acyl-CoA dehydrogenase	695	_LPGK(ac)WGEYLLASR_	1	108.713	4.23915e-05	108.71	K	FGTDAVIGDTERLPGKWGEYLLASRATTIYG	2	766.417	aerobic condition
				544	_SEGVQVK(ac)PLR_	1	120.062	0.00108053	120.06	K	ITYFLLDMKSEGVQVKPLRELTGKEFFNTVY	2	577.83	aerobic condition
A2VNI6	MRA_0280	MRA_0280	Putative uncharacterized protein	370	_SEQADTIAK(ac)WIAK_	1	127.712	5.95751e-12	173.25	K	FTTPGARSEQADTIAKWIAKRWR________	2	751.896	aerobic condition
A2VEZ4	MRA_0291	MRA_0291	ESX-3 secretion system protein EccA3	148	_ATGPDDFHLAYAAALASTGGPEEFAK(ac)ANHVVSGITER_	1	50.0987	0.00306452	50.099	K	YAAALASTGGPEEFAKANHVVSGITERRAGW	4	953.968	aerobic condition
				494	_ADLDK(ac)FLDTNEGLR_	1	84.5076	0.000439648	84.508	K	DRLVVIIAGYRADLDKFLDTNEGLRSRFTRN	2	824.912	aerobic condition
				159	_ATGPDDFHLAYAAALASTGGPEEFAK(ac)ANHVVSGITER_	1	196.451	4.57001e-54	196.45	K	YAAALASTGGPEEFAKANHVVSGITERRAGW	3	1271.62	aerobic condition
H8HI95	MRA_0347	MRA_0347	Iron-sulfur-binding reductase	440	_NLETK(ac)GNPWGQNASDR_	1	51.1468	0.000266235	51.147	K	EFPSELSVLFKNLETKGNPWGQNASDRTNWI	2	914.932	hypoxic condition
R4ME92	MRA_0359	dnaK	Chaperone protein DnaK	84	_HMGSDWSIEIDGK(ac)KYTAPEISAR_	0.5	0	8.18992e-14	130.05	K	VKRHMGSDWSIEIDGKKYTAPEISARILMKL	4	659.072	aerobic condition
				85	_K(ac)YTAPEISAR_	1	164.305	1.04975e-15	164.31	K	KRHMGSDWSIEIDGKKYTAPEISARILMKLK	2	589.314	hypoxic condition
				159	_IVNEPTAAALAYGLDK(ac)GEKEQR_	0.953407	13.1096	0.00181571	67.227	K	IVNEPTAAALAYGLDKGEKEQRILVFDLGGG	3	805.755	aerobic condition
				162	_IVNEPTAAALAYGLDKGEK(ac)EQR_	0.847247	7.44019	0.0129938	56.529	K	EPTAAALAYGLDKGEKEQRILVFDLGGGTFD	3	805.755	aerobic condition
				215	_VVDWLVDK(ac)FK_	1	127.868	0.000706854	127.87	K	GGDDWDQRVVDWLVDKFKGTSGIDLTKDKMA	2	645.858	aerobic condition
				226	_FKGTSGIDLTK(ac)DKMAMQR_	0.538407	0.668783	0.0116882	48.216	K	WLVDKFKGTSGIDLTKDKMAMQRLREAAEKA	4	518.018	aerobic condition
				228	_GTSGIDLTKDK(ac)MAMQR_	0.958056	13.5872	1.20529e-05	85.362	K	VDKFKGTSGIDLTKDKMAMQRLREAAEKAKI	3	598.634	aerobic condition
				483	_IQEGSGLSK(ac)EDIDR_	1	124.195	3.37479e-07	124.2	K	GKENTIRIQEGSGLSKEDIDRMIKDAEAHAE	2	794.894	aerobic condition
				502	_DAEAHAEEDRK(ac)R_	1	116.539	1.57728e-05	116.54	K	DRMIKDAEAHAEEDRKRREEADVRNQAETLV	3	490.231	aerobic and hypoxic conditions
				522	_NQAETLVYQTEK(ac)FVK_	1	127.57	6.12448e-20	199.58	K	ADVRNQAETLVYQTEKFVKEQREAEGGSKVP	2	920.478	aerobic condition
				543	_VPEDTLNK(ac)VDAAVAEAK_	1	84.3752	8.82576e-05	84.375	K	REAEGGSKVPEDTLNKVDAAVAEAKAALGGS	2	906.473	hypoxic condition
A2VF51	MRA_0360	GrpE	heat shock protein GrpE	107	_K(ac)HGDLESGPLK_	1	84.1883	2.0557e-60	231.66	K	VSQLLGVLDDLERARKHGDLESGPLKSVADK	3	408.219	aerobic and hypoxic conditions
A2VF52	MRA_0361	dnaJ1	molecular chaperone DnaJ	234	_GSGSIIEHPCEECK(ac)GTGVTTR_	1	126.265	1.67458e-16	144.57	K	CRGSGSIIEHPCEECKGTGVTTRTRTINVRI	3	773.023	aerobic and hypoxic conditions
A2VF56	MRA_0366	purA	Adenylosuccinate synthetase	198	_ALDPAQVVDALLEQAEGFK(ac)HR_	1	100.966	1.78181e-08	100.97	K	PAQVVDALLEQAEGFKHRIADTRLLLNAALE	3	783.745	aerobic condition
				292	_VGSGPFPTELFDEHGEYLSK(ac)TGR_	1	113.489	2.75177e-10	113.49	K	PFPTELFDEHGEYLSKTGREFGVTTGRRRRC	3	855.747	aerobic condition
R4LYT8	MRA_0367	MRA_0367	Uncharacterized protein	169	_AAVDGAGK(ac)WR_	1	138.219	0.000334038	138.22	K	TLTLPGLRAAVDGAGKWRRWIGGRAAQLGTT	2	536.78	aerobic condition
A2VF62	MRA_0372	fba	Fructose-bisphosphate aldolase	300	_PIAGHMFTNYDGVLK(ac)VDGEVGVK_	1	125.091	2.2204e-13	125.09	K	RPIAGHMFTNYDGVLKVDGEVGVKKVYDPRS	3	830.09	aerobic condition
				259	_LGLPADAKPFDFVFHGGSGSLK(ac)SEIEEALR_	1	96.1602	5.22262e-14	130.57	K	AKPFDFVFHGGSGSLKSEIEEALRYGVVKMN	3	1077.22	aerobic condition
E2TI19	MRA_0392	clpB	Endopeptidase subunit ATP binding protein B clpB	205	_EGK(ac)LDPVIGR_	1	77.7442	0.00417227	77.744	K	LQKYSTDLTARAREGKLDPVIGRDNEIRRVV	2	563.317	hypoxic condition
				671	_IDMSEYGEK(ac)HTVAR_	1	162.944	2.28401e-11	162.94	K	DERAMVRIDMSEYGEKHTVARLIGAPPGYVG	2	839.399	aerobic and hypoxic conditions
				279	_TIVALDLGSMVAGSK(ac)YR_	1	95.1972	9.002e-06	95.197	K	KTIVALDLGSMVAGSKYRGEFEERLKAVLDD	2	911.99	aerobic condition
A2VF97	MRA_0413	fgd1	F420-dependent glucose-6-phosphate dehydrogenase	126	_VFLGVGTGEALNEIATGYEGAWPEFK(ac)ER_	1	214.157	1.12441e-57	214.16	K	LNEIATGYEGAWPEFKERFARLRESVGLMRQ	3	1028.18	aerobic condition
				183	_GASIYDVPDGGVPVYIAAGGPAVAK(ac)YAGR_	1	130.829	4.00414e-12	130.83	K	GGVPVYIAAGGPAVAKYAGRAGDGFICTSGK	3	945.155	aerobic condition
A2VFA0	MRA_0416	pknG	Serine/threonine-protein kinase pknG	380	_YVDGLPEDDPVLK(ac)TYDSYGR_	1	111.57	9.77348e-09	111.57	K	NGRYVDGLPEDDPVLKTYDSYGRLLRRAIDP	2	1172.55	aerobic condition
				576	_AVAELLTGDYDSATK(ac)HFTEVLDTFPGELAPK_	1	79.3824	3.78563e-06	79.382	K	RAVAELLTGDYDSATKHFTEVLDTFPGELAP	3	1126.56	aerobic condition
A2VFC1	MRA_0438	MRA_0439	Carboxylate-amine ligase	222	_WAEFEGFVYDQK(ac)K_	1	102.727	6.62273e-05	102.73	K	HFQRWAEFEGFVYDQKKTGIIDHMDEIRWDI	2	844.901	aerobic condition
A2VFC7	MRA_0444	MRA_0444	short chain dehydrogenase	37	_K(ac)WSAADVPDQSGR_	1	173.441	4.43584e-12	173.44	K	GEYVRPMTANDNKTRKWSAADVPDQSGRVVV	2	729.852	aerobic condition
A4KEC8	MRA_0445	groEL	60 kDa chaperonin	33	_VTLGPK(ac)GR_	1	65.8797	0.0312105	65.88	K	GLNALADAVKVTLGPKGRNVVLEKKWGAPTI	2	435.264	aerobic and hypoxic conditions
				42	_K(ac)WGAPTITNDGVSIAK_	1	99.0555	1.8818e-09	120.77	K	KVTLGPKGRNVVLEKKWGAPTITNDGVSIAK	2	850.454	aerobic and hypoxic conditions
				67	_EIELEDPYEK(ac)IGAELVK_	1	64.5651	1.39307e-47	250.08	K	GVSIAKEIELEDPYEKIGAELVKEVAKKTDD	3	673.017	aerobic condition
				74	_IGAELVK(ac)EVAK_	1	84.3649	0.00159309	84.365	K	IELEDPYEKIGAELVKEVAKKTDDVAGDGTT	2	599.856	aerobic condition
				121	_GIEK(ac)AVEK_	1	95.5016	0.010453	95.502	K	VAAGANPLGLKRGIEKAVEKVTETLLKGAKE	2	458.261	aerobic and hypoxic conditions
				125	_AVEK(ac)VTETLLK(ac)GAK_	1	115.682	7.42432e-07	115.68	K	ANPLGLKRGIEKAVEKVTETLLKGAKEVETK	2	785.956	aerobic condition
				132	_AVEK(ac)VTETLLK(ac)GAK_	1	115.682	7.42432e-07	115.68	K	RGIEKAVEKVTETLLKGAKEVETKEQIAATA	2	785.956	aerobic and hypoxic conditions
				140	_EVETK(ac)EQIAATAAISAGDQSIGDLIAEAMDK_	1	170.099	3.83834e-39	170.1	K	KVTETLLKGAKEVETKEQIAATAAISAGDQS	3	1073.2	aerobic condition
				195	_FDK(ac)GYISGYFVTDPER_	1	100.41	1.18136e-15	159.95	K	TFGLQLELTEGMRFDKGYISGYFVTDPERQE	3	645.976	aerobic condition
				237	_DLLPLLEK(ac)VIGAGK_	1	154.596	7.89244e-26	207.52	K	SSKVSTVKDLLPLLEKVIGAGKPLLIIAEDV	2	754.458	aerobic condition
				362	_SDSDWDREK(ac)LGER_	1	88.3377	0.000636772	89.013	K	LRAEIDKSDSDWDREKLGERLAKLAGGVAVI	3	545.585	aerobic condition
				388	_AGAATEVELK(ac)ER_	1	177.833	1.30639e-11	177.83	K	GVAVIKAGAATEVELKERKHRIEDAVRNAKA	2	658.346	aerobic and hypoxic conditions
				391	_K(ac)HRIEDAVR_	1	50.4517	0.000114341	112.85	K	VIKAGAATEVELKERKHRIEDAVRNAKAAVE	3	389.219	hypoxic condition
				449	_VALEAPLK(ac)QIAFNSGLEPGVVAEK(ac)VR_	1	185.714	1.75256e-42	185.71	K	ATGANIVKVALEAPLKQIAFNSGLEPGVVAE	3	940.527	aerobic condition
				465	_VALEAPLK(ac)QIAFNSGLEPGVVAEK(ac)VR_	1	185.714	1.75256e-42	198.51	K	QIAFNSGLEPGVVAEKVRNLPAGHGLNAQTG	3	940.527	aerobic condition
				495	_NLPAGHGLNAQTGVYEDLLAAGVADPVK(ac)VTR_	1	86.4795	1.0171e-10	102.53	K	GVYEDLLAAGVADPVKVTRSALQNAASIAGL	3	1063.56	aerobic condition
A2VFD1	MRA_0450	sigK	Alternative RNA polymerase sigma factor SigK	34	_VAGHDQAAFAEFYDHTK(ac)SR_	1	71.6851	0.00118573	71.685	K	AGHDQAAFAEFYDHTKSRVYGLVMRVLRDTG	3	731.343	aerobic condition
A2VFE7	MRA_0468	lpd	Dihydrolipoyl dehydrogenase	259	_DGVAQELK(ac)AEK_	1	100.223	0.000469878	100.22	K	QVTVTVTKDGVAQELKAEKVLQAIGFAPNVE	2	615.322	aerobic condition
				402	_LVADAK(ac)HGELLGGHLVGHDVAELLPELTLAQR_	1	143.066	4.84764e-23	143.07	K	GVGDPSGFVKLVADAKHGELLGGHLVGHDVA	3	1138.62	aerobic condition
				64	_NAELVHIFTK(ac)DAK_	1	98.9017	3.75813e-07	145.1	K	SKALLRNAELVHIFTKDAKAFGISGEVTFDY	3	509.944	aerobic condition
				376	_NEGYDVVVAK(ac)FPFTANAK_	1	179.807	3.46586e-24	179.81	K	TEQQARNEGYDVVVAKFPFTANAKAHGVGDP	3	671.342	aerobic condition
A2VFF2	MRA_0473	icl	Isocitrate lyase	392	_GYTATK(ac)HQR_	1	180.438	2.13559e-20	187	K	QEREFAAEERGYTATKHQREGRRRLLRPDCH	2	552.283	aerobic and hypoxic conditions
				322	_K(ac)HLDDATIAK_	1	81.0165	2.96659e-31	197.31	K	DQMLAYNCSPSFNWKKHLDDATIAKFQKELA	3	385.212	aerobic condition
				331	_HLDDATIAK(ac)FQK_	1	131.691	4.98168e-06	131.69	K	PSFNWKKHLDDATIAKFQKELAAMGFKFQFI	2	714.878	aerobic condition
A2VFF4	MRA_0475	umaA	Mycolic acid synthase	218	_FIGEEIFPGGQLPAQEDIFK(ac)FAQAADFSVEK_	1	103.21	9.56143e-11	103.21	K	EIFPGGQLPAQEDIFKFAQAADFSVEKVQLL	3	1157.58	aerobic condition
A2VFF5	MRA_0476	pcaA	Mycolic acid synthase (Cyclopropane synthase)	125	_VLLEGWEK(ac)FDEPVDR_	1	114.013	1.69689e-10	144.97	K	MDTPRSRRVLLEGWEKFDEPVDRIVSIGAFE	2	937.47	aerobic condition
				264	_YMK(ac)YLTGCAK_	1	69.9792	0.0091737	69.979	K	QAIAIQSQTVYDRYMKYLTGCAKLFRQGYTD	2	638.807	aerobic and hypoxic conditions
				85	_AIEK(ac)YDVNVVGLTLSENQAGHVQK_	1	77.8466	1.34585e-05	77.847	K	DIGCGWGATMRRAIEKYDVNVVGLTLSENQA	3	885.464	aerobic condition
T5HHT3	MRA_0496	gpmA	2,3-bisphosphoglycerate-dependent phosphoglycerate mutase	221	_ALVK(ac)HLDQMSDDEIVGLNIPTGIPLR_	1	80.8302	3.01192e-06	80.83	K	TVLIVAHGNSLRALVKHLDQMSDDEIVGLNI	3	962.851	aerobic condition
D5XQB5	MRA_0503	MRA_0503	Putative uncharacterized protein	47	_LAEATDSSGK(ac)ITK_	1	74.7687	0.000477894	96.591	K	TKATLRLAEATDSSGKITKRGADKLISTIDE	2	681.859	hypoxic condition
A2VFI8	MRA_0511	cmaA2	Cyclopropane-fatty-acyl-phospholipid synthase 2	311	_DK(ac)YTDVCQFTLVK_	1	185.27	7.02296e-14	185.27	K	IYMHYLRGCSDLFRDKYTDVCQFTLVK____	2	829.908	aerobic condition
				46	_SHYDK(ac)SNEFFK_	1	150.683	1.43652e-06	150.68	K	TQLKPPVEAVRSHYDKSNEFFKLWLDPSMTY	2	722.331	aerobic condition
R4M3Z8	MRA_0512	MRA_0512	Uncharacterized protein	13	_(ac)TVPEEAQTLIGK(ac)HYR_	1	70.2805	1.73875e-07	116.96	K	___MTVPEEAQTLIGKHYRAPDHFLVKUEPQ	2	913.476	aerobic condition
R4MES2	MRA_0520	MRA_0520	Transmembrane protein	111	_ETSGEEPAK(ac)WQSAR_	1	126.705	2.2675e-07	126.71	K	YPEADGRETSGEEPAKWQSARTLGELVGVPR	2	809.379	aerobic and hypoxic conditions
A2VFL8	MRA_0544	MRA_0544	integral membrane protein	289	_SPNAPPIDK(ac)TVWR_	1	37.0127	0.0290266	39.033	K	APLTLFRSPNAPPIDKTVWRAASRNGLLLIA	2	761.904	hypoxic condition
A2VFV6	MRA_0645	rpmG	50S ribosomal protein L33	19	_ITLACEVCK(ac)HR_	1	36.8469	1.68445e-06	123.8	K	STDVRPKITLACEVCKHRNYITKKNRRNDPD	3	476.908	aerobic and hypoxic conditions
A4KEW3	MRA_0646	hadA	(3R)-hydroxyacyl-ACP dehydratase subunit HadA	73	_AQAAFFK(ac)HANIATAEAQIVQVDQVLK_	1	92.2902	1.64965e-14	119.41	K	TFICVFGYKAQAAFFKHANIATAEAQIVQVD	3	951.847	aerobic condition
				92	_HANIATAEAQIVQVDQVLK(ac)FEKPIVAGDK_	0.989634	19.7985	1.3451e-63	222.06	K	IATAEAQIVQVDQVLKFEKPIVAGDKLYCDV	3	1058.91	aerobic condition
E2UUI6	MRA_0650	nusG	Transcription termination/antitermination protein nusG	48	_SK(ac)PGDWYVVHSYAGYENK_	1	65.0223	0.00260907	65.022	K	EEVDPAAALKAELRSKPGDWYVVHSYAGYEN	2	1071.5	aerobic condition
A2VFV9	MRA_0651	rplK	50S ribosomal protein L11	42	_LQIVAGQANPAPPVGPALGQHGVNIMEFCK(ac)AYNAATENQR_	1	43.7025	0.00280774	43.703	K	GPALGQHGVNIMEFCKAYNAATENQRGNVIP	4	1069.29	aerobic condition
C6DU21	MRA_0653	mmaA4	Methoxy mycolic acid synthase 4 mmaA4	175	_IVSIEAFEHFGHENYDDFFK(ac)R_	1	47.7264	1.248e-08	101.92	K	EAFEHFGHENYDDFFKRCFSIMPADGRMTVQ	4	661.313	aerobic condition
A4KEZ1	MRA_0676	RopB	DNA-directed RNA polymerase subunit beta	116	_FDDVK(ac)APVDECK_	1	55.3137	0.00266546	55.314	K	GSMSLSFSDPRFDDVKAPVDECKDKDMTYAA	2	732.837	hypoxic condition
				838	_DTSLK(ac)VPHGESGK_	1	67.385	0.000116152	98.942	K	AIFGEKAREVRDTSLKVPHGESGKVIGIRVF	3	466.24	aerobic condition
				302	_ESAQTLLENLFFK(ac)EK_	1	259.955	4.57691e-57	259.96	K	PTKESAQTLLENLFFKEKRYDLARVGRYKVN	2	919.98	aerobic condition
F2V3D0	MRA_0677	ropC	DNA-directed RNA polymerase subunit beta'	30	_K(ac)PETINYR_	1	111.455	2.71556e-07	111.46	K	ATAEDIRQWSYGEVKKPETINYRTLKPEKDG	2	531.783	aerobic and hypoxic conditions
	MRA_0677	ropC	DNA-directed RNA polymerase subunit beta'	64	_DWECYCGK(ac)YK_	1	99.9731	0.000829846	99.973	K	EKIFGPTRDWECYCGKYKRVRFKGIICERCG	2	725.792	aerobic condition
	MRA_0677	ropC	DNA-directed RNA polymerase subunit beta'	961	_GQDLGDPEIDALLAAGITQVK(ac)VR_	1	241.649	1.62669e-56	241.65	K	DPEIDALLAAGITQVKVRSVLTCATSTGVCA	3	807.771	aerobic condition
	MRA_0677	ropC	DNA-directed RNA polymerase subunit beta'	1079	_ITIVPDDGGEEVVYDK(ac)ISK_	1	80.7384	8.60587e-16	137.69	K	ITIVPDDGGEEVVYDKISKRQRLRVFKHEDG	3	707.032	aerobic and hypoxic conditions
	MRA_0677	ropC	DNA-directed RNA polymerase subunit beta'	1090	_VFK(ac)HEDGSER_	1	93.2576	3.28375e-05	113.63	K	VVYDKISKRQRLRVFKHEDGSERVLSDGDHV	3	415.867	aerobic and hypoxic conditions
A2VFZ3	MRA_0693	fusA1	Elongation factor G	233	_LLEVVAESDEHLLEK(ac)YLGGEELTVDEIK_	1	85.4228	1.60674e-29	149.74	K	KLLEVVAESDEHLLEKYLGGEELTVDEIKGA	4	803.917	aerobic condition
	MRA_0693			128	_QADK(ac)YDVPR_	1	96.3419	0.0038417	96.342	K	EGVEPQSEQVWRQADKYDVPRICFVNKMDKI	2	567.283	aerobic and hypoxic conditions
	MRA_0693			535	_VIINLEPFTGEEGATYEFESK(ac)VTGGR_	1	112.863	2.18498e-15	130.16	K	EPFTGEEGATYEFESKVTGGRIPREYIPSVD	2	1443.21	aerobic condition
A5U071	MRA_0694	tuf	Longation factor Tu	10	_TK(ac)PHVNIGTIGHVDHGK_	1	130.295	1.58309e-10	130.29	K	______MAKAKFQRTKPHVNIGTIGHVDHGK	3	617.999	aerobic condition
	MRA_0694	tuf	Longation factor Tu	39	_VLHDK(ac)FPDLNETK_	1	50.8431	8.09728e-19	170.11	K	GKTTLTAAITKVLHDKFPDLNETKAFDQIDN	3	533.279	aerobic and hypoxic conditions
	MRA_0694	tuf	Longation factor Tu	47	_VLHDKFPDLNETK(ac)AFDQIDNAPEER_	0.997315	25.6983	1.53232e-06	101.75	K	ITKVLHDKFPDLNETKAFDQIDNAPEERQRG	3	995.153	aerobic condition
	MRA_0694	tuf	Longation factor Tu	185	_ALEGDAK(ac)WVASVEELMNAVDESIPDPVR_	1	115.124	5.80977e-15	122.04	K	PVVRVSALKALEGDAKWVASVEELMNAVDES	2	1541.76	aerobic condition
	MRA_0694	tuf	Longation factor Tu	297	_GQVVTK(ac)PGTTTPHTEFEGQVYILSK_	1	91.6396	2.05927e-14	120.23	K	RGVKREDVERGQVVTKPGTTTPHTEFEGQVY	3	920.48	aerobic condition
A2VFZ4	MRA_0695	MRA_0695	Probable membrane protein	257	_ASGAVNAAEYESK(ac)R_	1	194.595	1.28615e-37	194.59	K	SLRASGAVNAAEYESKRAQIISEI_______	2	747.863	hypoxic condition
R4LVD2	MRA_0697	MRA_0697	Ferredoxin reductase	74	_SEVDDVALK(ac)PR_	1	129.889	0.000191706	129.89	K	LSKEVLRSEVDDVALKPREFYDEKDIALRLG	2	635.836	aerobic condition
A2VG08	MRA_0708	rpsJ	30S ribosomal protein S10	82	_LIDIIDPTPK(ac)TVDALMR_	1	116.956	1.53505e-09	116.96	K	MRTHKRLIDIIDPTPKTVDALMRIDLPASVD	2	977.04	aerobic condition
A2VG12	MRA_0712	rplB	50S ribosomal protein L2	252	_HPVSPWGK(ac)PEGR_	1	53.2519	0.0317029	53.252	K	EGKTSGGRHPVSPWGKPEGRTRNANKSSNKF	2	694.857	aerobic condition
A2VG22	MRA_0722	rplN	50S ribosomal protein L14	88	_FDENAAVIIK(ac)PDNDPR_	1	99.7468	6.1893e-07	99.747	K	DGSYIKFDENAAVIIKPDNDPRGTRIFGPVG	2	928.463	aerobic condition
A2VG30	MRA_0730	rpmD	50S ribosomal protein L30	64	_HLVEVEPAQTGGK(ac)T_	1	116.188	5.22335e-07	116.19	K	VVRHLVEVEPAQTGGKT______________	2	754.391	aerobic condition
A2VG39	MRA_0742	mapA	Methionine aminopeptidase	235	_TVVLDDK(ac)WTVTTADGSR_	1	76.3778	0.000563163	76.378	K	PMLTLGTTKTVVLDDKWTVTTADGSRAAHWE	2	953.481	aerobic condition
A2VG44	MRA_0747	MRA_0747	Putative uncharacterized protein	155	_GPGK(ac)PFADEKPCPR_	1	64.3523	3.63437e-05	98.531	K	AAARALVGPQFRGPGKPFADEKPCPRERPPA	3	533.265	aerobic condition
A2VG60	MRA_0767	phoP	Two component system response transcriptional positive regulator phoP	195	_YFVINAGTVLSK(ac)PK_	1	136.168	1.35273e-09	136.17	K	TLLRYFVINAGTVLSKPKILDHVWRYDFGGD	2	789.948	aerobic condition
H8HLL0	MRA_0786	purB	Adenylosuccinate lyase	466	_YPDAAK(ac)YTPGAIL_	1	83.1822	0.000710246	83.182	K	VAMVDALVSRYPDAAKYTPGAIL________	2	711.369	aerobic condition
	MRA_0786	purB	Adenylosuccinate lyase	96	_IEEFNALAGHEHVHK(ac)GMTSR_	1	49.4629	0.011964	49.463	K	RIEEFNALAGHEHVHKGMTSRDLTENVEQLQ	3	769.043	aerobic condition
A2VG83	MRA_0789	hemH	Phosphoribosylaminoimidazole-succinocarboxamide synthase	198	_GIIIADTK(ac)FEFGIDR_	1	130.057	2.54998e-08	130.06	K	AADHALTRGIIIADTKFEFGIDRHGNLLLAD	2	868.965	aerobic condition
A2VG89	MRA_0795	MRA_0795	Putative uncharacterized protein	125	_AVGGCHAVIHPEIPVIENISYLVGDSK(ac)HR_	1	106.121	2.42e-10	106.12	K	EIPVIENISYLVGDSKHRARLMHPGDALFVP	4	803.169	aerobic condition
A2VGB5	MRA_0825	cysA2	Thiosulfate sulfurtransferase (Rhodanese-like protein)	129	_K(ac)WELDGRPLSSDPVSR_	1	64.6747	0.00489529	64.675	K	LYGHEKVKLLDGGRKKWELDGRPLSSDPVSR	3	628.659	aerobic condition
	MRA_0825	cysA2	Thiosulfate sulfurtransferase (Rhodanese-like protein)	230	_SDEELAK(ac)LYADAGLDNSK_	1	52.5198	9.06299e-28	189.55	K	AANEDGTFKSDEELAKLYADAGLDNSKETIA	3	660.985	aerobic condition
D5YBU9	MRA_0834	desA1	Acyl-[acyl-carrier protein] desaturase desA1	20	_LTDLQLLHELEPVVEK(ac)YLNR_	1	117.372	6.66121e-42	222.6	K	LTDLQLLHELEPVVEKYLNRHLSMHKPWNPH	2	1232.68	aerobic condition
	MRA_0834	desA1	Acyl-[acyl-carrier protein] desaturase desA1	30	_HLSMHK(ac)PWNPHDYIPWSDGK_	1	163.407	7.33953e-21	163.41	K	EPVVEKYLNRHLSMHKPWNPHDYIPWSDGKN	3	829.727	aerobic condition
	MRA_0834	desA1	Acyl-[acyl-carrier protein] desaturase desA1	131	_SVDPVELEK(ac)LR_	1	84.6051	0.00157044	84.605	K	DYLVVTRSVDPVELEKLRLEVVNRGFSPGQN	2	663.867	aerobic condition
	MRA_0834	desA1	Acyl-[acyl-carrier protein] desaturase desA1	302	_DLELACDK(ac)FEVSK_	1	102.52	8.64547e-07	138.77	K	DELALVIKDLELACDKFEVSKQRQLDREART	2	798.385	aerobic and hypoxic conditions
Q7D976	MRA_0840	MRA_0840	Putative uncharacterized protein	74	_ELK(ac)HLLINDLPIER_	1	106.14	7.35018e-19	189.09	K	HPTTDSLTESANRELKHLLINDLPIERQAQD	2	873.001	aerobic condition
	MRA_0840	MRA_0840	Putative uncharacterized protein	40	_ELK(ac)YSSPQTDFQR_	1	88.0866	0.000784155	88.087	K	RGRAKAKQTKVARELKYSSPQTDFQRLQREL	2	820.899	hypoxic condition
A2VGF1	MRA_0862	MRA_0862	Putative uncharacterized protein	92	_SQDGK(ac)YELTPK_	1	112.498	0.000412495	112.5	K	RWTLVSSTQQRSQDGKYELTPKGDNTLVQFE	2	654.328	aerobic condition
A2VGF6	MRA_0868	fadB	Fatty oxidation protein fadB	231	_LK(ac)PAFEGLAALGGFDDVALQK_	1	144.563	3.99232e-47	221.86	K	EHMRPDTTKEGLAKLKPAFEGLAALGGFDDV	2	1101.59	aerobic condition
				250	_LKPAFEGLAALGGFDDVALQK(ac)YHWVEK_	1	96.4564	1.12155e-09	104.53	K	EGLAALGGFDDVALQKYHWVEKINHVHTGGN	3	1015.53	aerobic condition
				621	_AWIK(ac)EELKANPDGAGVQPWDK_	0.5	0	2.74061e-05	111.95	K	VATVEELVPAAKAWIKEELKANPDGAGVQPW	3	798.741	aerobic condition
				625	_EELK(ac)ANPDGAGVQPWDKK_	1	104.203	3.94078e-13	146.76	K	EELVPAAKAWIKEELKANPDGAGVQPWDKKG	2	1012.51	aerobic and hypoxic conditions
				769	_AGYEVVLK(ac)DVSLEAAAK_	1	140.277	1.26783e-12	140.28	K	GIAYVSAKAGYEVVLKDVSLEAAAKGKGYSE	2	902.988	aerobic condition
				789	_LEAK(ac)ALER_	1	90.6291	5.37742e-26	196.88	K	EAAAKGKGYSEKLEAKALERGRTTQERSDAL	2	486.28	hypoxic condition
				884	_RQEDFIGIHFFSPVDK(ac)MPLVEIIK_	1	54.2249	1.19393e-25	165.19	K	RQEDFIGIHFFSPVDKMPLVEIIKGEKTSDE	4	725.89	aerobic condition
				1026	_GAGFYEYADGK(ac)R_	1	133.05	3.49708e-06	133.05	K	SGRLKGAGFYEYADGKRSGLWPGLRETFKSG	2	688.317	hypoxic condition
A2VGG9	MRA_0880	fadE10	Acyl-CoA dehydrogenase	153	_LAGTAEQK(ac)R_	1	186.248	1.49996e-38	209.19	K	IGVPEPLKLAGTAEQKRRFLPRCAAGAISAF	2	508.28	hypoxic condition
	MRA_0880			48	_FPLGLIHPFPK(ac)PSDAEEAR_	1	133.249	1.17954e-15	133.25	K	LFLGRFPLGLIHPFPKPSDAEEARTEAFLVK	3	721.713	aerobic condition
	MRA_0880			321	_VQWGK(ac)PVGQHEAVASK_	1	48.1115	0.014989	55.841	K	LKIAREWSVERVQWGKPVGQHEAVASKISFI	3	588.313	aerobic condition
A2VGJ0	MRA_0904	gltA	Citrate synthase	39	_YPGGEIDLQIVHATEGADGIALGPLLAK(ac)TGHTTFDVGFANTAAAK_	1	56.0489	8.03978e-07	64.38	K	ATEGADGIALGPLLAKTGHTTFDVGFANTAA	5	910.87	aerobic condition
			Citrate synthase	121	_HTM(ox)LHEDLK(ac)R_	1	41.6892	0.00352664	57.174	K	FTGRIQRHTMLHEDLKRFFDGFPRNAHPMPV	3	446.559	hypoxic condition
			Citrate synthase	313	_VYK(ac)NYDPR_	1	64.4846	0.0189956	77.732	K	REAGVKLMGFGHRVYKNYDPRARIVKEQADK	2	548.775	hypoxic condition
			type II Citrate synthase	409	_EMHDEGDSK(ac)IGRPR_	1	32.734	2.21907e-62	222.25	K	GWIAHWREMHDEGDSKIGRPRQIYTGYTERD	2	834.892	aerobic and hypoxic conditions
A2VGM2	MRA_0933	MRA_0933	Putative manganese transporter	230	_TK(ac)WDAGCRPDFANPDYR_	1	57.4992	3.60313e-05	93.51	K	LRVAGGIPAYGNQRTKWDAGCRPDFANPDYR	2	1055.97	aerobic condition
A2VGM8	MRA_0939	pknD	serine/threonine-protein kinase D	105	_ALLK(ac)QYGPLTPAR_	1	84.2973	0.000660711	84.297	K	VEMRMIDGTSLRALLKQYGPLTPARAVAIVR	2	735.427	aerobic condition
A2VGN0	MRA_0941	pstB	phosphate ABC transporter ATP-binding protein	254	_LVEEGPTEQLFSSPK(ac)HAETAR_	1	47.8076	2.20394e-05	47.808	K	RLVEEGPTEQLFSSPKHAETARYVAGLSGDV	3	790.064	aerobic and hypoxic conditions
H8HUM8	MRA_0946	MRA_0946	ATP-dependent DNA ligase	609	_K(ac)HGWEGVIAK_	1	54.3433	0.0144657	54.343	K	ELLPGDGAQAFACSRKHGWEGVIAKRRDSRY	2	583.819	hypoxic condition
E2V6Q2	MRA_0958	sucC	Succinyl-CoA ligase [ADP-forming] subunit beta	59	_ELFAK(ac)HNVPSTPGR_	1	107.609	1.10436e-05	107.61	K	EPMDLFEYQAKELFAKHNVPSTPGRVTDTAE	2	797.92	aerobic condition
	MRA_0958	sucC	Succinyl-CoA ligase [ADP-forming] subunit beta	105	_AGGVK(ac)YAATPQDAYEHAK_	1	89.8657	1.43379e-07	102.58	K	KAQVKIGGRGKAGGVKYAATPQDAYEHAKNI	2	959.968	aerobic condition
	MRA_0958	sucC	Succinyl-CoA ligase [ADP-forming] subunit beta	118	_YAATPQDAYEHAK(ac)NILGLDIK_	1	65.47	0.00172335	65.47	K	GVKYAATPQDAYEHAKNILGLDIKGHIVKKL	3	791.741	aerobic condition
	MRA_0958	sucC	Succinyl-CoA ligase [ADP-forming] subunit beta	281	_AATDPLELK(ac)AK_	1	122.326	0.000293197	122.33	K	HAEFEDRAATDPLELKAKEHDLNYVKLDGQV	2	599.838	aerobic condition
	MRA_0958	sucC	Succinyl-CoA ligase [ADP-forming] subunit beta	319	_LDGQVGIIGNGAGLVMSTLDVVAYAGEK(ac)HGGVK_	1	116.518	1.16365e-16	116.52	K	GLVMSTLDVVAYAGEKHGGVKPANFLDIGGG	3	1089.91	aerobic condition
D7EP35	MRA_0959	sucD	succinyl-CoA synthetase subunit alpha	56	_KAGTTVTHEDK(ac)GGR_	1	135.126	6.54866e-12	143.38	K	GVNARKAGTTVTHEDKGGRLIKLPVFGSVAE	3	500.258	aerobic and hypoxic conditions
E2UJ99	MRA_0961	MRA_0961	Transmembrane protein	167	_PK(ac)FDPYGQYGR_	1	60.6282	0.0117388	60.628	K	LLVETGAITAPAPRPKFDPYGQYGRYGQYGQ	2	685.33	aerobic condition
A4KFR9	MRA_0978	echA7	Enoyl-CoA hydratase EchA7	171	_YYLTGEK(ac)FGAR_	1	130.098	0.000188902	130.1	K	KLSPRAAARYYLTGEKFGAREAADIGLITMA	2	673.841	aerobic condition
A4KFV7	MRA_1025	prsA	Ribose-phosphate pyrophosphokinase	291	_EVIVTNTLPIGEDK(ac)R_	1	69.5939	0.000318303	70.98	K	AREVIVTNTLPIGEDKRFPQLTVLSIAPLLA	2	863.473	hypoxic condition
	MRA_1025	prsA	Ribose-phosphate pyrophosphokinase	187	_IAEK(ac)WADALGGVPLAFIHK_	1	149.966	8.04101e-20	149.97	K	MVVVSPDSGRVRIAEKWADALGGVPLAFIHK	3	693.386	aerobic condition
A2VGY6	MRA_1068	fadD14	Medium chain fatty-acid-CoA ligase fadD14	318	_TFEDK(ac)HDVQIR_	1	57.8361	0.00346939	75.819	K	GGSAVPESLMRTFEDKHDVQIRQLWGMTETS	3	477.241	aerobic condition
	MRA_1068		Medium chain fatty-acid-CoA ligase fadD14	521	_TSVGK(ac)YDK_	1	90.1504	0.01167	90.15	K	ERWAFVDEIPRTSVGKYDKKAIRSRYAEGAY	2	470.243	aerobic and hypoxic conditions
E1H7T6	MRA_1084	fadA3	acetyl-CoA acetyltransferase	140	_GNSDSWPDTK(ac)NPLFDGAQER_	1	88.283	3.18455e-09	113.17	K	VSRFAKGNSDSWPDTKNPLFDGAQERSAAAA	3	759.345	aerobic condition
E1H7T6	MRA_1084	fadA3	acetyl-CoA acetyltransferase	249	_VSELK(ac)PAFR_	1	68.657	0.0193144	68.657	K	DGPRPGTTYEKVSELKPAFRPNGTVTAGNAC	2	544.809	aerobic condition
A5WLG0	MRA_1142	metE	5-methyltetrahydropteroyltriglutamate--homocysteine methyltransferase	153	_GTDQIAPLEM(ox)TK(ac)WFDTNYHYLVPEIGPSTTFTLHPGK_	1	72.6391	5.89255e-07	76.823	K	AAARGTDQIAPLEMTKWFDTNYHYLVPEIGP	4	1066.52	aerobic condition
A2VH68	MRA_1170	phhB	Pterin-4-alpha-carbinolamine dehydratase	31	_SIK(ac)FPTFMAGIDAVR_	1	126.705	8.81561e-07	126.71	K	LNGWQRAGGVLRRSIKFPTFMAGIDAVRRVA	3	565.636	aerobic condition
A4KG91	MRA_1175	narI	Respiratory nitrate reductase gamma chain NarI	233	_EVAAK(ac)HELIGSAPR_	1	82.5498	0.00296045	82.55	K	LFRPYIVYRSREVAAKHELIGSAPRRRGW__	3	507.279	hypoxic condition
D5Y2H8	MRA_1201	MRA_1201	Probable Hydrolase	255	_LDEVK(ac)VPVR_	1	90.1504	0.00849649	90.15	K	VIAFARDWGFRLDEVKVPVRWWHGDHDHIVP	2	548.822	hypoxic condition
H8HW16	MRA_1210	MRA_1210	tetrahydrodipicolinate N-succinyltransferase	158	_RGPVTVYGVDK(ac)FPR_	1	98.582	1.73219e-08	153.81	K	ARLRRRGPVTVYGVDKFPRMVDYVVPTGVRI	3	544.967	aerobic condition
A4KGC7	MRA_1211	dapE	Succinyl-diaminopimelate desuccinylase DapE	302	_AK(ac)YGWTDVSR_	1	55.4006	0.00478045	71.555	K	AAKALVEAAGGQVRAKYGWTDVSRFAALGIP	2	612.804	hypoxic condition
A4KGP9	MRA_1236	glgP	Phosphorylase	677	_DDLEAGALYDLLAQAVAPK(ac)FYER_	1	152.125	7.81009e-25	152.13	K	EAGALYDLLAQAVAPKFYERDERGVPQRWVE	3	870.774	aerobic condition
	MRA_1236	glgP	Phosphorylase	375	_IVALGAEDDPAK(ac)FNMAHMGLR_	1	60.307	8.95244e-06	80.738	K	PADRIVALGAEDDPAKFNMAHMGLRLAQRAN	3	766.717	aerobic condition
A2VHD2	MRA_1241	MRA_1241	Putative uncharacterized protein	206	_HEVFK(ac)ALHDK_	1	56.5476	0.0263562	56.548	K	DAIRGLPPKRRHEVFKALHDKRLADVLQELP	3	422.559	aerobic condition
A2VHE3	MRA_1256	kgd	alpha-ketoglutarate decarboxylase	462	_HIGVEYAHILDPEQK(ac)EWLEQR_	1	80.5855	7.63499e-05	80.585	K	RHIGVEYAHILDPEQKEWLEQRVETKHVKPT	4	658.834	aerobic condition
	MRA_1256		alpha-ketoglutarate decarboxylase	472	_VETK(ac)HVKPTVAQQK_	1	79.7704	3.13313e-37	194.48	K	LDPEQKEWLEQRVETKHVKPTVAQQKYILSK	3	545.646	aerobic and hypoxic conditions
	MRA_1256		alpha-ketoglutarate decarboxylase	475	_HVK(ac)PTVAQQK_	1	93.0956	0.00120241	93.096	K	EQKEWLEQRVETKHVKPTVAQQKYILSKLNA	2	589.338	aerobic condition
	MRA_1256		alpha-ketoglutarate decarboxylase	501	_LNAAEAFETFLQTK(ac)YVGQK_	1	160.635	1.14402e-43	160.64	K	SKLNAAEAFETFLQTKYVGQKRFSLEGAESV	3	734.048	aerobic condition
	MRA_1256		alpha-ketoglutarate decarboxylase	816	_ELEK(ac)HGVQPSESVESDQMIPAGLATAVDK_	1	42.0393	0.0173662	42.039	K	QGQLERVFNEVRELEKHGVQPSESVESDQMI	3	1036.51	hypoxic condition
	MRA_1256		alpha-ketoglutarate decarboxylase	1087	_AAVSEIK(ac)DFTEIKFR_	0.840933	7.23181	0.000220794	89.301	K	TPKSMLRHKAAVSEIKDFTEIKFRSVLEEPT	3	599.324	aerobic condition
	MRA_1256		alpha-ketoglutarate decarboxylase	1093	_DFTEIK(ac)FR_	1	164.955	2.13657e-06	164.96	K	RHKAAVSEIKDFTEIKFRSVLEEPTYEDGIG	2	549.285	aerobic and hypoxic conditions
A2VHF4	MRA_1267	udgB	Probable uracil DNA glycosylase	125	_PVPGWGSK(ac)RPR_	1	64.4386	0.0136386	64.439	K	ADQPYWGRPVPGWGSKRPRLLILGLAPAAHG	2	639.857	aerobic condition
A2VHF6	MRA_1269	MRA_1269	deazaflavin-dependent nitroreductase	95	_SPGWYHNLK(ac)ANPDVEINVGPK_	1	109.284	6.39162e-09	109.28	K	SKGGDPRSPGWYHNLKANPDVEINVGPKRFG	3	793.069	aerobic condition
E2VT85	MRA_1283	lprC	Lipoprotein lprC	145	_VAEGLK(ac)YQVETR_	1	73.8341	8.25707e-05	106.58	K	EQGSLSNERKVAEGLKYQVETRAIQGVDSIV	2	717.883	aerobic condition
A2VHH9	MRA_1292	MRA_1292	Beta-carbonic anhydrase	142	_RIEVNPFVTK(ac)HTSLR_	1	103.791	1.4492e-09	135.14	K	VRQSLRRIEVNPFVTKHTSLRGFVFDVATGK	3	613.679	aerobic and hypoxic conditions
A2VHI8	MRA_1300	argS	Arginyl-tRNA synthetase	349	_ETGNIYEK(ac)DGATWLR_	1	66.3869	0.00430933	66.387	K	ENAIARLRETGNIYEKDGATWLRTSAFGDDK	2	897.936	aerobic condition
A2VHJ3	MRA_1305	rho	Transcription termination factor Rho	158	_QGGQQDAK(ac)TEER_	1	42.2093	0.0209907	42.209	K	AADDTDNRQGGQQDAKTEERGTDAGGDQGGD	2	694.824	hypoxic condition
A2VHK2	MRA_1314	atpF	ATP synthase subunit b	134	_AEQQVASTLQTAHEQLK(ac)R_	1	125.728	3.05785e-12	125.73	K	EQQVASTLQTAHEQLKRERDAVELDLRAHVG	2	1040.54	aerobic condition
A2VHK3	MRA_1315	atpH	ATP synthase delta chain atpH	66	_ALEDAK(ac)SEAHR_	1	62.9238	0.000626141	94.616	K	LAEASQAHTKALEDAKSEAHRVVEEARTDAE	2	634.815	aerobic condition
E2TXC6	MRA_1316	atpA	ATP synthase subunit alpha	505	_LTEVIK(ac)NFK_	1	91.5838	0.00481576	91.584	K	QKLTEEAADKLTEVIKNFKKGFAATGGGSVV	2	567.332	aerobic condition
A2VHK6	MRA_1318	atpD	ATP synthase subunit beta	125	_GHVFNALGDCLDEPGYGEK(ac)FEHWSIHR_	1	133.379	1.0274e-20	133.38	K	FNALGDCLDEPGYGEKFEHWSIHRKPPAFEE	3	1071.49	aerobic condition
	MRA_1318	atpD	ATP synthase subunit beta	13	_TDRPGK(ac)PGSSDTSGR_	1	82.9247	3.52869e-07	114.31	K	_MTTTAEKTDRPGKPGSSDTSGRVVRVTG	3	520.585	aerobic condition
	MRA_1318	atpD	ATP synthase subunit beta	410	_YKDLQDIIAILGIDELSEEDK(ac)QLVNR_	1	105.39	1.3682e-20	143.29	K	DIIAILGIDELSEEDKQLVNRARRIERFLSQ	3	1024.87	aerobic condition
A2VHK9	MRA_1322	MRA_1322	Putative uncharacterized protein	86	_QIQNDLFDAGADLSTPIVENPK(ac)HPPLR_	1	131.589	3.35386e-28	157.01	K	FDAGADLSTPIVENPKHPPLRIAQSYIDRLE	3	1009.86	aerobic condition
	MRA_1322		Putative uncharacterized protein	160	_SAWAAVDAHPEGVSVLPAK(ac)YLNR_	1	107.571	7.18828e-07	107.57	K	AAVDAHPEGVSVLPAKYLNRLSDLLFILSRV	3	831.768	aerobic condition
A2VHL0	MRA_1323	murA	UDP-N-acetylglucosamine 1-carboxyvinyltransferase	81	_ITAPDEPK(ac)YDADFAAVR_	1	42.9131	2.81963e-11	131.56	K	ELDGDVARITAPDEPKYDADFAAVRQFRASV	3	640.983	aerobic condition
A2VHL6	MRA_1331	fadA4	Acetyl-CoA acetyltransferase	129	_SGYK(ac)YGDVTVLDHMAYDGLHDVFTDQPMGALTEQR_	1	71.6227	2.84161e-06	71.623	K	MTKAPHLLMNSRSGYKYGDVTVLDHMAYDGL	4	993.711	aerobic condition
A2VHM1	MRA_1338	MRA_1338	Nicotinate phosphoribosyltransferase	87	_EGEPDNQDPAGLLTDK(ac)YELTMLAAALR_	1	120.535	1.01423e-14	120.54	K	EGEPDNQDPAGLLTDKYELTMLAAALRDGSA	3	991.822	aerobic condition
E1H8N8	MRA_1386	MRA_1386	Transferase	109	_ASDAGVDVK(ac)FAVGDATK_	1	145.686	5.38866e-13	145.69	K	LTTAKRRASDAGVDVKFAVGDATKLTGYTGA	2	846.926	aerobic condition
A2VHS0	MRA_1393	carB	Carbamoyl-phosphate synthase large chain	143	_DIVAK(ac)AGGESAR_	1	53.0339	0.0143232	53.034	K	IQRGEDRQRFKDIVAKAGGESARSRVCFTMA	2	608.32	aerobic condition
A2VHS0	MRA_1393	carB	Carbamoyl-phosphate synthase large chain	370	_FAFEK(ac)FPGADPTLTTTMK_	1	75.5482	3.76486e-11	121.26	K	TLDYVVVKAPRFAFEKFPGADPTLTTTMKSV	2	1022.51	aerobic condition
R4M5D8	MRA_1394	pyrF	Orotidine 5'-phosphate decarboxylase	165	_M(ox)PPPTAAAWPSWVDGPVGAAK(ac)RGGR_	1	38.9328	0.032401	38.933	K	AAAWPSWVDGPVGAAKRGGRTRARIHRRGRR	3	864.104	aerobic condition
A2VHS3	MRA_1397	mihF	Integration host factor mihF	186	_KALLEK(ac)FGSA_	0.976555	16.1965	0.00470717	81.017	K	RLRGLGDRQRKALLEKFGSA___________	2	553.316	aerobic condition
C6DTJ2	MRA_1401	metK	S-adenosylmethionine synthase	403	_TDVELPWEQLDKVDDLK(ac)R_	0.814931	6.43788	0.0080886	59.261	K	DVELPWEQLDKVDDLKRAI____________	3	747.718	aerobic condition
D5Z3N8	MRA_1408	lipH	Lipase lipH	186	_TLGPGK(ac)R_	1	70.2676	0.0283438	70.268	K	HQWITRCCPRTLGPGKRWTCPGLASAPSSAT	2	385.73	aerobic condition
A2VHU1	MRA_1420	lprG	Lipoprotein lprG	226	_GSGNSVQMTLSK(ac)WGEK_	1	114.013	0.00011328	114.01	K	QLDRGSGNSVQMTLSKWGEKVQVTKPPVS__	2	875.925	aerobic condition
A2VHW2	MRA_1444	gap	Glyceraldehyde 3-phosphate dehydrogenase gap	51	_ALLAQQEQGTADVEVVAANDITDNSTLAHLLK(ac)FDSILGR_	1	151.375	2.09584e-24	151.37	K	AANDITDNSTLAHLLKFDSILGRLPCDVGLE	4	1045.54	aerobic condition
	MRA_1444	gap	Glyceraldehyde 3-phosphate dehydrogenase gap	199	_GLMTTIHAYTQDQNLQDGPHK(ac)DLR_	1	107.212	1.99877e-09	107.21	K	IHAYTQDQNLQDGPHKDLRRARAAALNIVPT	3	932.124	aerobic condition
	MRA_1444	gap	Glyceraldehyde 3-phosphate dehydrogenase	280	_GILK(ac)YYDAPIVSSDIVTDPHSSIFDSGLTK_	1	123.213	2.39959e-15	123.21	K	AAFKAAAEGRLKGILKYYDAPIVSSDIVTDP	2	1640.83	aerobic condition
	MRA_1444	gap	Glyceraldehyde 3-phosphate dehydrogenase	306	_YYDAPIVSSDIVTDPHSSIFDSGLTK(ac)VIDDQAK_	1	110.332	8.09143e-13	110.33	K	IVTDPHSSIFDSGLTKVIDDQAKVVSWYDNE	3	1213.6	aerobic condition
R4M803	MRA_1446	tpiA	Triosephosphate isomerase	34	_IAFSLPDK(ac)YYDR_	1	141.128	2.41605e-06	141.13	K	EAIALVQKIAFSLPDKYYDRVDVAVIPPFTD	2	765.385	aerobic condition
A2VHX3	MRA_1456	zwf2	Glucose-6-phosphate 1-dehydrogenase	2	_MK(ac)PAHAAASWR_	1	69.8152	0.00218472	69.815	K	_MKPAHAAASWRNPLRDK	2	655.327	aerobic condition
A2VHX4	MRA_1457	tal	Transaldolase	216	_VDTEIDK(ac)R_	1	74.9199	0.00637572	74.92	K	SVASFFVSRVDTEIDKRLDRIGSRQALELRG	2	509.264	hypoxic condition
	MRA_1457	tal	Transaldolase	352	_RK(ac)FEASWNELLQETR_	1	182.022	9.80615e-15	182.02	K	DLTDVFAVLEEEGVRKFEASWNELLQETRAH	2	896.947	aerobic condition
A5U2F2	MRA_1458	tkt	Transketolase	356	_LLAQK(ac)LPDGWDADLPHWEPGSK_	1	76.3005	0.000237809	76.301	K	REPERKALLDRLLAQKLPDGWDADLPHWEPG	3	839.092	aerobic condition
A5U2F2	MRA_1458	tkt	Transketolase	373	_LPDGWDADLPHWEPGSK(ac)ALATR_	1	126.4	2.14205e-20	149.44	K	PDGWDADLPHWEPGSKALATRAASGAVLSAL	3	825.408	aerobic condition
A2VHZ4	MRA_1485	acn	Iron-regulated aconitate hydratase acn	16	_SVNSFGAHDTLK(ac)VGEK_	1	123.079	1.72537e-12	143.83	K	MTSKSVNSFGAHDTLKVGEKSYQIYRLDAVP	2	865.939	aerobic condition
	MRA_1485	acn	Iron-regulated aconitate hydratase acn	20	_VGEK(ac)SYQIYR_	1	104.221	0.000995335	104.22	K	SVNSFGAHDTLKVGEKSYQIYRLDAVPNTAK	2	642.833	aerobic condition
	MRA_1485	acn	Iron-regulated aconitate hydratase acn	319	_ATLGNMSPEFGSTAAIFPIDEETIK(ac)YLR_	1	125.351	3.83907e-15	125.35	K	FGSTAAIFPIDEETIKYLRFTGRTPEQVALV	3	1038.52	aerobic condition
	MRA_1485	acn	Iron-regulated aconitate hydratase acn	339	_TPEQVALVEAYAK(ac)AQGMWHDPK_	1	166.611	1.04328e-25	166.61	K	TGRTPEQVALVEAYAKAQGMWHDPKHEPEFS	3	837.749	aerobic condition
	MRA_1485	acn	Iron-regulated aconitate hydratase	348	_AQGMWHDPK(ac)HEPEFSEYLELNLSDVVPSIAGPK_	1	143.35	3.60761e-23	143.35	K	LVEAYAKAQGMWHDPKHEPEFSEYLELNLSD	3	1254.94	aerobic condition
	MRA_1485	acn	Iron-regulated aconitate hydratase acn	660	_NYADVFK(ac)GDDR_	1	82.0687	9.25856e-05	139.78	K	AINQEMFTRNYADVFKGDDRWRNLPTPSGNT	2	671.307	aerobic and hypoxic conditions
	MRA_1485	acn	Iron-regulated aconitate hydratase acn	687	_K(ac)PPYFEGMTAKPEPVGNISGAR_	0.885981	8.90449	0.00255684	62.684	K	SGNTFEWDPNSTYVRKPPYFEGMTAKPEPVG	3	796.739	aerobic condition
	MRA_1485	acn	Iron-regulated aconitate hydratase acn	729	_VLALLGDSVTTDHISPAGAIK(ac)PGTPAAR_	1	146.996	3.68997e-22	147	K	GDSVTTDHISPAGAIKPGTPAARYLDEHGVD	3	924.175	aerobic condition
	MRA_1485	acn	Iron-regulated aconitate hydratase acn	746	_K(ac)DYNSFGSR_	1	96.1135	0.00287377	96.113	K	GTPAARYLDEHGVDRKDYNSFGSRRGNHEVM	2	558.259	aerobic condition
R4LUQ3	MRA_1489	moxR1	Transcriptional regulator moxR1	267	_K(ac)PEQLGMNDVK_	1	143.309	4.27237e-11	143.31	K	HALVDYVVRVVFATRKPEQLGMNDVKSWVAF	2	650.832	aerobic and hypoxic conditions
H8HYB7	MRA_1493	fabG1	3-oxoacyl-[acyl-carrier protein] reductase	104	_M(ox)TEEK(ac)FEK_	1	62.8229	0.00785465	112.8	K	AGLSADAFLMRMTEEKFEKVINANLTGAFRV	2	550.252	aerobic and hypoxic conditions
A2VI03	MRA_1494	inhA	Enoyl-[acyl-carrier-protein] reductase [NADH]	181	_EAGK(ac)YGVR_	1	156.508	9.1019e-06	156.51	K	SALESVNRFVAREAGKYGVRSNLVAAGPIRT	2	461.243	aerobic and hypoxic conditions
A2VI30	MRA_1524	epiA	Nucleotide-sugar epimerase	293	_WDPSK(ac)PDGTPR_	1	65.8417	0.00890077	65.842	K	ASAVGYSGETRWDPSKPDGTPRKLLDVSVLR	2	649.312	aerobic condition
H8HZ22	MRA_1611	hisB	Imidazoleglycerol-phosphate dehydratase	185	_DPHHITEAQYK(ac)AVAR_	1	63.7088	2.46437e-07	114.56	K	VLYGRDPHHITEAQYKAVARALRQAVEPDPR	2	889.453	aerobic condition
A2VIA3	MRA_1622	trpB	Tryptophan synthase beta chain	414	_GDKDVETAAK(ac)WFGLLGND_	1	118.81	3.86566e-41	223.11	K	VNLSGRGDKDVETAAKWFGLLGND_______	2	989.481	aerobic condition
	MRA_1622		Tryptophan synthase beta chain	407	_GDK(ac)DVETAAKWFGLLGND_	0.85889	7.8438	0.00861262	58.671	K	GRGAVIVVNLSGRGDKDVETAAKWFGLLGND	3	659.99	aerobic condition
A2VIA8	MRA_1627	pykA	Pyruvate kinase	317	_AEASDVANAVLDGADALMLSGETSVGK(ac)YPLAAVR_	1	129.501	1.56569e-52	196.8	K	DGADALMLSGETSVGKYPLAAVRTMSRIICA	4	851.682	aerobic condition
A2VIA8	MRA_1627		Pyruvate kinase	45	_MNFSHGDYDDHK(ac)VAYER_	1	122.327	9.80719e-10	122.33	K	DVARMNFSHGDYDDHKVAYERVRVASDATGR	3	709.306	aerobic condition
A2VIB1	MRA_1632	cydB	Cytochrome D ubiquinol oxidase (Subunit II)	115	_IDDPK(ac)WR_	1	77.2825	0.0271716	77.282	K	LRAVAIEWRGKIDDPKWRTGADFGIAAGSWL	2	486.251	aerobic condition
F2V822	MRA_1636	MRA_1636	Two component system transcriptional regulator	61	_EEGYEIVGEAGDGQEAVELAELHK(ac)PDLVIMDVK_	1	169.259	1.60089e-40	169.26	K	EAGDGQEAVELAELHKPDLVIMDVKMPRRDG	3	1208.93	aerobic condition
F2V822	MRA_1636	MRA_1636	Two component system transcriptional regulator	168	_GLLQTK(ac)HGMTEPDAFK_	1	62.2026	3.50526e-12	137.79	K	ETRKLVERAKGLLQTKHGMTEPDAFKWIQRA	2	907.959	aerobic condition
H8HII1	MRA_1639	polA	DNA polymerase I	165	_FTPEAVVEK(ac)YGLTPR_	1	148.704	5.74459e-11	148.7	K	GVSELTRFTPEAVVEKYGLTPRQYPDFAALR	2	874.965	aerobic condition
A2VIB9	MRA_1640	rpsA	30S ribosomal protein S1	71	_ELSIK(ac)HDVDPNEVVSVGDEVEALVLTK_	1	179.331	1.32204e-36	179.33	K	GYKTEGVIPARELSIKHDVDPNEVVSVGDEV	3	992.852	aerobic condition
A4KHF5	MRA_1641	coaE	Dephospho-CoA kinase	319	_YDHTDSAALWHK(ac)R_	1	55.0402	1.32005e-06	127.87	K	TVGRYDHTDSAALWHKRVHASADPGRPTNVH	4	411.2	aerobic condition
A2VIC4	MRA_1646	MRA_1646	Iron-regulated universal stress protein family protein	54	_AADILK(ac)DESYK_	1	99.4999	0.000473256	99.5	K	AYLPQHEDARAADILKDESYKVTGTAPIYEI	2	647.83	aerobic condition
A2VIC4	MRA_1646	MRA_1647	Iron-regulated universal stress protein family protein	74	_VTGTAPIYEILHDAK(ac)ER_	1	73.8341	2.62849e-18	168.42	K	KVTGTAPIYEILHDAKERAHNAGAKNVEERP	3	652.346	aerobic condition
E1H9D6	MRA_1648	uvrA	UvrABC system protein A	210	_QEK(ac)HDIEVVVDR_	1	126.118	5.81808e-06	126.12	K	VVHPLTDPPKLKKQEKHDIEVVVDRLTVKAA	3	503.595	aerobic condition
A5U2Z8	MRA_1652	infC	Translation initiation factor IF-3	123	_IDDHDYETK(ac)K_	1	103.342	0.000156912	103.34	K	EQKLRPKIDDHDYETKKGHVVRFLEAGSKVK	2	653.302	hypoxic condition
A2VID9	MRA_1663	argC	N-acetyl-gamma-glutamyl-phosphate reductase	271	_AAYEK(ac)AYHAEPFIYLMPEGQLPR_	1	88.176	8.59671e-06	88.176	K	ARTRSPLSQLRAAYEKAYHAEPFIYLMPEGQ	3	912.788	aerobic condition
A2VIE1	MRA_1665	argB	Acetylglutamate kinase	87	_LGIEGDFK(ac)GGFR_	1	104.244	0.000210779	104.24	K	QITAMLRRLGIEGDFKGGFRVTTPEVLDVAR	2	669.346	aerobic condition
A2VIH2	MRA_1699	tyrS	Tyrosine--tRNA ligase	351	_ETTVAELK(ac)PGSPDGIVDLLVASGLSASK_	1	112.476	6.215e-11	112.48	K	ATLAAALRETTVAELKPGSPDGIVDLLVASG	3	932.834	aerobic condition
I6YBD1	MRA_1712	MRA_1712	Catechol O-methyltransferase	60	_EAAAVDYVLAHAGAGNIDDVLATIDK(ac)FAYEK_	1	141.214	7.64805e-17	141.21	K	HAGAGNIDDVLATIDKFAYEKSMLINVGDEK	3	1098.22	aerobic condition
A2VIL3	MRA_1742	MRA_1742	Putative uncharacterized protein（alkyl hydroperoxide reductase）	180	_PVNPDQRPSIGCGIK(ac)WR_	1	51.1468	0.000227308	141.93	K	RPVNPDQRPSIGCGIKWR_____________	2	1011.52	aerobic condition
A4KHP9	MRA_1749	MRA_1749	Uncharacterized protein	135	_MLK(ac)VSTHDIEAVTHQPAR_	1	58.4615	2.02605e-15	132.51	K	LSVARALSDLGKRMLKVSTHDIEAVTHQPAR	4	519.523	aerobic condition
A2VIM8	MRA_1758	MRA_1758	ABC transporter ATP-binding protein	445	_VLEELEMSK(ac)HIDTR_	1	78.0691	1.11327e-09	138.73	K	RTQVVARVLEELEMSKHIDTRVDKLSGGQRK	2	871.443	aerobic condition
D5YSZ3	MRA_1762	MRA_1762	Probable oxidoreductase	83	_AGVQVTLLEK(ac)HGDFLR_	1	193.642	1.38729e-22	193.64	K	GLLLARAGVQVTLLEKHGDFLRDFRGDTVHP	2	913.002	aerobic condition
D5YSZ3	MRA_1762	MRA_1762	Probable oxidoreductase	315	_DVSELLPEATASVAALASMDEVK(ac)HLNVK_	1	46.8389	0.000184424	75.184	K	EATASVAALASMDEVKHLNVKVNRLRRWHID	3	993.85	aerobic condition
A2VIP8	MRA_1786	MRA_1786	Putative uncharacterized protein	62	_AAGEPGEHK(ac)AAEWIVER_	1	80.6095	0.00178401	80.609	K	TLAPIERAAGEPGEHKAAEWIVERLRTAGAQ	3	631.315	aerobic and hypoxic conditions
A2VIP9	MRA_1787	MRA_1787	oxidoreductase	218	_LDEFVDGNDHFEFFVFPYADK(ac)ALTR_	1	109.754	9.34769e-10	109.75	K	DGNDHFEFFVFPYADKALTRTMHRSDEQPKP	3	1012.15	aerobic condition
H8I0C6	MRA_1790	MRA_1790	Oxidoreductase	384	_DPADEAK(ac)YADWAR_	1	105.191	6.89763e-05	105.19	K	YLALYGSWKDPADEAKYADWARSHMAAMSHL	2	775.35	aerobic condition
A2VIQ8	MRA_1796	malQ	4-alpha-glucanotransferase	386	_HPDASGVADFVDK(ac)HADAVDFHR_	1	73.9176	4.01272e-05	73.918	K	SLRHPDASGVADFVDKHADAVDFHRWLQWQL	4	612.789	aerobic condition
H8HJS0	MRA_1798	ftsK	DNA translocase FtsK	588	_AICDSAGVDDAK(ac)EYNSVR_	1	114.029	1.18238e-11	114.03	K	ARRKAICDSAGVDDAKEYNSVRARMRARGQD	2	1006.45	aerobic condition
A2VIS0	MRA_1811	eccA5	Putative uncharacterized protein（ESX-5 type VII secretion system protein）	252	_DAK(ac)FTPAR_	1	71.3491	0.026674	71.349	K	EEAVELLRRVYSRDAKFTPAREALDNPNFRL	2	474.251	aerobic condition
F7WM07	MRA_1831	MRA_1831	ABC transporter ATP-binding protein	262	_NEK(ac)LNAAFR_	1	128.269	2.28314e-07	128.27	K	FIIGRPLIWLSFRNEKLNAAFRYALVRLRDA	2	552.793	aerobic condition
A2VIU6	MRA_1839	cfp7	Putative uncharacterized proteincfp7	141	_EPVDSAVLANGDEVQIGK(ac)FR_	1	93.3708	6.2473e-06	93.371	K	VDSAVLANGDEVQIGKFRLVFLTGPKQGEDD	2	1093.56	aerobic condition
	MRA_1839	MRA_1839	Putative uncharacterized protein	151	_LVFLTGPK(ac)QGEDDGSTGGP_	1	147.062	5.97532e-20	154.48	K	EVQIGKFRLVFLTGPKQGEDDGSTGGP____	2	958.965	aerobic condition
A2VIV0	MRA_1843	gcvB	Glycine dehydrogenase [decarboxylating]	383	_VHAHAEAIAGALGDALVHDK(ac)YFDTVLAR_	1	76.889	8.53248e-06	76.889	K	AEAIAGALGDALVHDKYFDTVLARVPGRADE	4	751.393	aerobic condition
R4MIK2	MRA_1848	glcB	Malate synthase G	66	_DELQAQIDK(ac)WHR_	1	54.6504	5.9066e-08	154.28	K	QALLNARDELQAQIDKWHRRRVIEPIDMDAY	2	790.894	aerobic condition
	MRA_1848	glcB	Malate synthase G	620	_WVDQGVGCSK(ac)VPDIHDVALMEDR_	1	137.121	8.92543e-12	137.12	K	LGYVVRWVDQGVGCSKVPDIHDVALMEDRAT	3	890.088	aerobic condition
A2VIY2	MRA_1877		Putative uncharacterized protein	279	_WLGEPEDFQDPK(ac)YDVIGAR_	1	121.818	6.69816e-16	140.35	K	GLRRWLGEPEDFQDPKYDVIGARLAAWPQIS	2	1139.04	aerobic condition
A2VIY7	MRA_1883	lldD2	L-lactate dehydrogenase (Cytochrome)	325	_ELGK(ac)HTEILVDTGIMSGADIVAAIALGAR_	1	129.783	6.88497e-57	210.16	K	PVPFHLLPHVARELGKHTEILVDTGIMSGAD	4	741.652	aerobic condition
A2VJ09	MRA_1905	MRA_1905	Putative uncharacterized protein	139	_ILADHGVPVEDADEDSLQLLGWTEATATPQVDAALK(ac)HPK_	1	70.0621	2.4264e-06	70.062	K	GWTEATATPQVDAALKHPKMTMVANALGTPP	4	1049.03	aerobic condition
A2VJ22	MRA_1919	katG	Catalase-peroxidase	688	_VK(ac)WTGSR_	1	77.0577	0.027502	77.058	K	ADDGTYQGKDGSGKVKWTGSRVDLVFGSNSE	2	438.24	aerobic condition
A2VJ22	MRA_1919		Catalase-peroxidase	410	_WLEHPEELADEFAK(ac)AWYK_	1	141.552	9.5891e-16	141.55	K	RRWLEHPEELADEFAKAWYKLIHRDMGPVAR	3	768.704	aerobic condition
A2VJ38	MRA_1936	fadD31	Acyl-CoA ligase	45	_NIK(ac)YVGDLVAYR_	1	133.148	4.59745e-06	133.15	K	LPAGTTLISLIERNIKYVGDLVAYRYLDHAR	2	726.896	aerobic condition
A4KIE9	MRA_2022	otsB1	Trehalose-6-phosphate phosphatase OtsB1	393	_EIAGAVVEHK(ac)R_	1	85.2884	0.00071267	85.288	K	LADALREIAGAVVEHKRFAVAVHYRNVADDS	2	625.846	hypoxic condition
R4M754	MRA_2044	pfkB	Phosphofructokinase	11	_(ac)TEPAAWDEGK(ac)PR_	1	101.888	0.00021313	101.89	K	_____MTEPAAWDEGKPRIITLTMNPALDIT	2	720.841	aerobic condition
A4KIH4	MRA_2046	hspX	Heat shock protein HspX	64	_LEDEMK(ac)EGRYEVR_	1	81.4315	2.05257e-46	182.65	K	RPTFDTRLMRLEDEMKEGRYEVRAELPGVDP	3	565.938	aerobic and hypoxic conditions
	MRA_2046	hspX	Heat shock protein HspX	95	_DGQLTIK(ac)AER_	1	111.936	0.00129585	111.94	K	DKDVDIMVRDGQLTIKAERTEQKDFDGRSEF	2	586.817	aerobic condition
	MRA_2046	hspX	Heat shock protein HspX	102	_TEQK(ac)DFDGR_	1	157.345	8.02498e-11	157.34	K	VRDGQLTIKAERTEQKDFDGRSEFAYGSFVR	2	569.262	aerobic and hypoxic conditions
	MRA_2046	hspX	Heat shock protein HspX	131	_TVSLPVGADEDDIK(ac)ATYDK_	1	141.072	7.52175e-31	185.55	K	VRTVSLPVGADEDDIKATYDKGILTVSVAVS	2	1040.01	aerobic and hypoxic conditions
	MRA_2046	hspX	Heat shock protein HspX	153	_PTEK(ac)HIQIR_	1	66.6213	0.000856069	73.11	K	ILTVSVAVSEGKPTEKHIQIRSTN_______	3	388.556	aerobic condition
A2VJE3	MRA_2050	MRA_2050	Putative uncharacterized protein	69	_GVDGSVCK(ac)WAR_	1	75.4158	0.00368912	75.416	K	AGGHIYDRGVDGSVCKWARVLVYEPPSRVLF	2	638.809	aerobic condition
A2VJJ8	MRA_2112	MRA_2112	Pup--protein ligase（ proteasome accessory factor A）	202	_DEPHADAEK(ac)YR_	1	109.599	1.5356e-05	109.6	K	RPIINTRDEPHADAEKYRRLHVIVGDSNMSE	3	458.209	aerobic and hypoxic conditions
A2VPY8	MRA_2144	cysS1	Cysteine--tRNA ligase	78	_NVTDIEDK(ac)ILAK_	1	51.2109	0.00424812	51.211	K	GYDVAFIRNVTDIEDKILAKAAAAGRPWWEW	2	700.885	aerobic condition
A2VJP2	MRA_2160	wag31	Putative uncharacterized protein wag31	190	_K(ac)HSEIMGTINQQR_	1	35.1176	5.59855e-37	193.28	K	QAQEKADALQADAERKHSEIMGTINQQRAVL	3	533.935	aerobic and hypoxic conditions
A5U4I5	MRA_2173	murE	UDP-N-acetylmuramoyl-L-alanyl-D-glutamate--2,6-diaminopimelate ligase	396	_GQGFLALVDYAHK(ac)PEALR_	1	123.553	5.4905e-12	123.55	K	IDRGQGFLALVDYAHKPEALRSVLTTLAHPD	2	1014.04	aerobic condition
A2VJS9	MRA_2202	fadD15	Long-chain-fatty-acid-CoA ligase fadD15	214	_GCQLTQSNLVHEIK(ac)GAR_	1	174.23	1.72956e-18	174.23	K	PKGCQLTQSNLVHEIKGARAYHPTLLRKGER	2	977.002	aerobic condition
	MRA_2202		Long-chain-fatty-acid-CoA ligase	285	_VFEK(ac)VYNTAEQNAANAGK_	1	131.718	1.22384e-62	267.39	K	VFKPTVVVSVPRVFEKVYNTAEQNAANAGKG	3	665.997	aerobic and hypoxic conditions
G2UW43	MRA_2211	qcrA	Rieske iron-sulfur protein	74	_EPDEAALAAMSNQELLALGGK(ac)LDGVR_	1	133.576	5.53712e-43	197.28	K	ALAAMSNQELLALGGKLDGVRIAYKEPRWPV	2	1355.69	aerobic condition
A2VJU1	MRA_2216	ctaC	Transmembrane cytochrome C oxidase (Subunit II)	198	_DK(ac)YGEELVGPVR_	1	105.649	7.84871e-05	105.65	K	PERKRAMVSKPEGKDKYGEELVGPVRGLNTE	2	702.362	hypoxic condition
A2VJU2	MRA_2217	asnB	Asparagine synthetase	272	_YDEITAVLEDSVAK(ac)HMR_	1	47.6391	0.0195338	47.639	K	ARYDEITAVLEDSVAKHMRADVTVGAFLSGG	3	673.667	aerobic condition
A2VJU7	MRA_2222	MRA_2222	transmembrane protein	197	_LVDTK(ac)FPSNTESR_	1	65.8954	0.000199133	65.895	K	DAIILGRKVGRLVDTKFPSNTESRWRLGLYA	2	768.389	hypoxic condition
A2VJV1	MRA_2226	ilvE	Branched-chain-amino-acid aminotransferase	33	_EPGFGK(ac)YHTDHMVSIDYAEGR_	1	48.9684	0.0119049	48.968	K	TDAQRESMLREPGFGKYHTDHMVSIDYAEGR	3	817.706	aerobic condition
A2VJV6	MRA_2231	dlaT	Dihydrolipoamide acetyltransferase	539	_FLTTIK(ac)HR_	1	78.7702	0.00900118	110.81	K	RLIDGADAGRFLTTIKHRLEEGAFEADLGL_	3	353.21	hypoxic condition
A4KIZ1	MRA_2237	glnA1	Glutamine synthetase	17	_DEK(ac)VEYVDVR_	1	69.6716	1.19088e-05	121.36	K	TEKTPDDVFKLAKDEKVEYVDVRFCDLPGIM	2	647.32	aerobic condition
	MRA_2237	glnA1	Glutamine synthetase	183	_HK(ac)GGYFPVAPNDQYVDLR_	1	104.764	1.02289e-12	130.27	K	TEADGSPNRGYKVRHKGGYFPVAPNDQYVDL	2	1059.52	aerobic condition
	MRA_2237	glnA1	Glutamine synthetase	11	_TPDDVFK(ac)LAK_	1	117.52	0.0012022	117.52	K	_____MTEKTPDDVFKLAKDEKVEYVDVRFC	2	588.319	aerobic condition
A2VJW7	MRA_2244	MRA_2244	Putative uncharacterized protein	17	_K(ac)FDVIESTVSPSFEGIAAVVR_	1	150.909	2.21142e-24	150.91	K	PVEAPRPARHLEVERKFDVIESTVSPSFEGI	2	1147.11	aerobic condition
	MRA_2244		Putative uncharacterized protein	79	_TGGADAGWHLK(ac)LPAGPDK_	1	91.5183	6.21156e-12	122.08	K	TLRRRTGGADAGWHLKLPAGPDKRTEMRAPL	2	916.968	aerobic condition
H8I153	MRA_2261	aceE	Pyruvate dehydrogenase E1 component	356	_DGALVNLM(ox)NTTPDGDYQTYK(ac)ANDGGYVR_	1	93.876	5.4242e-30	161.53	K	VNLMNTTPDGDYQTYKANDGGYVRDHFFGRD	3	1036.14	aerobic condition
	MRA_2261	aceE	Pyruvate dehydrogenase E1 component	428	_GYALGK(ac)HFEGR_	1	153.946	1.15864e-06	153.95	K	PTVILAKTIKGYALGKHFEGRNATHQMKKLT	2	638.825	aerobic condition
A2VJY3	MRA_2265	kasA	3-oxoacyl-[acyl-carrier protein] synthase 1	255	_DGFVFGEAGALMLIETEEHAK(ac)AR_	1	114.554	5.70536e-13	114.55	K	GEAGALMLIETEEHAKARGAKPLARLLGAGI	3	845.085	aerobic condition
A2VJY3	MRA_2265		3-oxoacyl-[acyl-carrier protein] synthase 1 kasA	53	_GLLAGESGIHALEDEFVTK(ac)WDLAVK_	1	136.965	2.38364e-12	136.96	K	AGESGIHALEDEFVTKWDLAVKIGGHLKDPV	4	685.86	aerobic condition
A2VJY4	MRA_2266	kasB	3-oxoacyl-[acyl-carrier protein] synthase 2	276	_DGFVFGEGGALLLIETEEHAK(ac)AR_	1	106.748	4.41422e-09	106.75	K	GEGGALLLIETEEHAKARGANILARIMGASI	3	834.427	aerobic condition
D5Y5U0	MRA_2271	MRA_2271	Flavoprotein;alkyldihydroxyacetonephosphate synthase	23	_WDAWGDPAAAK(ac)PLSDGVR_	1	47.7264	0.0298903	47.726	K	LPPMKWDAWGDPAAAKPLSDGVRSLLKQVVG	2	977.476	aerobic condition
A2VK17	MRA_2305	yjcE	Na+/H+ exchanger	460	_SAQAALDALPTVADELGVAPDLVK(ac)HLEK_	1	113.649	1.22102e-11	113.65	K	LPTVADELGVAPDLVKHLEKEYEERAVLVMA	3	971.857	aerobic condition
A2VK26	MRA_2314	MRA_2314	Putative uncharacterized protein	135	_IEK(ac)EWMVEASGR_	1	46.8795	4.6002e-20	168.89	K	NPTLMVLSLEIGRIEKEWMVEASGRTPKHRG	3	492.91	aerobic condition
A2VK27	MRA_2315	MRA_2315	Putative uncharacterized protein	240	_IVIAYSPLAQGLLGGK(ac)YGLENRPGGVR_	1	78.3239	5.74891e-06	78.324	K	IVIAYSPLAQGLLGGKYGLENRPGGVRALNP	3	947.531	aerobic condition
A2VK28	MRA_2316	htpG	Chaperone protein HtpG	205	_K(ac)YSDFIAWPIR_	1	143.424	4.46537e-05	143.42	K	LHDYTSEWKIRNLVKKYSDFIAWPIRMDVER	2	719.38	aerobic condition
	MRA_2316		Chaperone protein HtpG	458	_QQLLK(ac)SPHLEAFK_	1	62.0879	0.010282	62.088	K	QQIFYATGETRQQLLKSPHLEAFKAKGYEVL	3	527.631	aerobic condition
A2VK75	MRA_2363	dnaG	DNA primase	232	_LFDDDAMEAK(ac)YVNTPETLLYK_	1	80.2376	1.55384e-05	80.238	K	GFGARRLFDDDAMEAKYVNTPETLLYKKSSV	3	840.073	aerobic condition
S5F6V4	MRA_2381	glyS	glycyl-tRNA synthetase	134	_ADHLIEAYEAK(ac)HGHPPPNGLADIRDPETGEPGQWTQPR_	1	54.7027	7.03398e-10	111.57	K	HKRYRADHLIEAYEAKHGHPPPNGLADIRDP	5	849.214	aerobic condition
A2VKA0	MRA_2396	dnaJ	Chaperone protein DnaJ	44	_ELHPDVNPDEAAQAK(ac)FK_	1	75.9106	0.000662677	75.911	K	RELHPDVNPDEAAQAKFKEISVAYEVLSDPD	3	650.99	aerobic condition
R4M932	MRA_2415	nirA	nitrite reductase	335	_RPLIDGPAPEPVK(ac)HPIDHVGVQR_	1	77.0365	1.20468e-24	150.69	K	YLKRPLIDGPAPEPVKHPIDHVGVQRLKNGL	4	643.105	aerobic condition
H8ET92	MRA_2426	MRA_2426	Uncharacterized protein	470	_QVEEAIK(ac)HWR_	1	100.477	0.000849462	100.48	K	ENLWPVLKRQVEEAIKHWREPDRGIWEVRGE	2	669.352	aerobic condition
A2VKE2	MRA_2442	eis	enhanced intracellular survival protein Eis	384	_TK(ac)DSQLLR_	1	100.984	0.0108913	100.98	K	AHRASTLAAANRLRTKDSQLLRRLDAAFASD	2	501.783	aerobic condition
A2VKF3	MRA_2455	ahpC	Alkyl hydroperoxide reductase C protein	46	_QPGDYFTTITSDEHPGK(ac)WR_	1	66.3869	0.00208645	66.387	K	PGDYFTTITSDEHPGKWRVVFFWPKDFTFVC	3	759.691	aerobic condition
A2VKG7	MRA_2470	rne	cytoplasmic axial filament protein	529	_WEQIEAK(ac)AQETK_	1	88.0866	0.00014591	88.087	K	ADVARLRERWEQIEAKAQETKEKAAGAAVAL	2	751.878	hypoxic condition
H8I2Z1	MRA_2470	rne	cytoplasmic axial filament protein	595	_LTK(ac)YESADGPDGQSAPDVFTVHR_	1	98.5428	7.97896e-09	100.94	K	EYVNSVAPELVSKLTKYESADGPDGQSAPDV	3	844.738	aerobic condition
A2VKG8	MRA_2471	ndk	Nucleoside diphosphate kinase	14	_TLVLIK(ac)PDGIER_	1	125.542	5.9046e-06	125.54	K	__MLGTVTERTLVLIKPDGIERQLIGEIISR	2	698.414	aerobic condition
A2VKH2	MRA_2475	MRA_2475	Putative uncharacterized protein	127	_NSIDLYHK(ac)QAADTGAR_	1	78.9316	0.000228569	78.932	K	TGELMFCRNSIDLYHKQAADTGARIILACGF	3	601.299	aerobic condition
A2VKH7	MRA_2481	MRA_2480	ferredoxin oxidoreductase subunit alpha	216	_K(ac)PEIAEANVLALK_	1	122.782	5.52262e-09	161.76	K	ELEHSEAFIREKFARKPEIAEANVLALKAGW	2	719.419	aerobic condition
A2VKI2	MRA_2486	clpP2	ATP-dependent Clp protease proteolytic subunit	195	_ILTAEEAK(ac)DYGIIDTVLEYR_	1	213.925	1.66281e-34	213.93	K	RKDTDRDKILTAEEAKDYGIIDTVLEYRKLS	2	1177.61	aerobic condition
A2VKK0	MRA_2502	MRA_2502	ABC transporter ATP-binding protein	303	_K(ac)LDFEEIQIPVGPR_	1	84.7594	0.000325719	84.759	K	LQRYEEMAAEAEKTRKLDFEEIQIPVGPRLG	2	841.959	aerobic condition
A2VKK2	MRA_2507	plsB	Glycerol-3-phosphate acyltransferase	159	_DTTVAEHK(ac)R_	1	70.1001	0.000691815	99.688	K	SELRQQWRDTTVAEHKRDFAQFVSRRALLAL	2	549.781	hypoxic condition
T0D622	MRA_2521	pdhC	Dihydrolipoamide S-acetyltransferase E2 component pdhC	73	_IVELGGAEGDVLK(ac)VGAELVR_	1	89.4682	1.51833e-05	89.468	K	AGRIVELGGAEGDVLKVGAELVRIDTGPTAV	3	689.388	aerobic condition
H8HQI8	MRA_2526	fadE19	Putative acyl-CoA dehydrogenase FadE19	115	_FGTEEQK(ac)QK_	1	123.355	3.24252e-05	123.35	K	GLGAMPIYRFGTEEQKQKWLPDLTSGRALAG	2	568.783	hypoxic condition
A2VKL8	MRA_2527	accA1	Acetyl-/propionyl-coenzyme A carboxylase alpha chain (Alpha subunit) : biotin carboxylase + biotin carboxyl carrier protein	576	_EAEEHK(ac)IHR_	1	74.3762	0.0109216	74.376	K	ADERGTWHLREAEEHKIHRAVGARPAEVVSP	3	397.535	hypoxic condition
A2VKL9	MRA_2528	accD1	Acetyl-/propionyl-CoA carboxylase (Beta subunit)	277	_SVEPK(ac)YPQAELYDVVPPDPR_	1	81.0159	3.45373e-05	81.016	K	PCEPAQWDVRRSVEPKYPQAELYDVVPPDPR	2	1171.09	aerobic condition
A4KNV1	MRA_2551	fas	Fatty acid synthase Fas	1366	_VWDTADK(ac)FTR_	1	129.819	0.000613461	129.82	K	RARSKAARKVWDTADKFTRDTLGFSVLHVVR	2	640.817	aerobic condition
A2VKP6	MRA_2564	MRA_2564	Putative transmembrane protein	224	_TDTEADQTK(ac)PGDEPK_	1	95.5698	2.08693e-05	95.57	K	TPTEVIRTDTEADQTKPGDEPKKD_______	2	837.379	aerobic condition
A2VKP9	MRA_2568	aroF	Chorismate synthase	95	_HGSTLGGPIAIEIGNTEWPK(ac)WETVMAADPVDPAELADVAR_	1	79.0693	2.09354e-19	115.27	K	LGGPIAIEIGNTEWPKWETVMAADPVDPAEL	3	1419.37	aerobic condition
R4MB00	MRA_2582	MRA_2582	Uncharacterized protein	230	_AGDSTTAVGETLLK(ac)HGVVATVR_	1	97.081	1.41181e-05	97.081	K	IRAGDSTTAVGETLLKHGVVATVRAFVDAAH	3	742.069	aerobic condition
A2VKS1	MRA_2593	glnQ	Glutamine-transport ATP-binding protein ABC transporter	81	_FDDVDITTLEGAALAK(ac)YR_	1	218.284	2.79989e-34	218.28	K	FDDVDITTLEGAALAKYRRDKVGIVFQAFNL	2	1020.52	aerobic condition
A2VKT6	MRA_2608	dhaA	Haloalkane dehalogenase	29	_MAYIDEGK(ac)GDAIVFQHGNPTSSYLWR_	1	62.3029	0.000524815	62.303	K	YLEIAGKRMAYIDEGKGDAIVFQHGNPTSSY	3	999.812	aerobic condition
E1HC60	MRA_2634	pdxS	Pyridoxal biosynthesis lyase PdxS	278	_ATTFFDDPDVLAK(ac)VSR_	1	152.935	2.26799e-15	152.94	K	IVKATTFFDDPDVLAKVSRGLGEAMVGINVD	2	912.462	aerobic condition
F7WHA0	MRA_2642	thrS	Threonine--tRNA ligase	395	_LGVELDLFSFPDEIGSGLAVFHPK(ac)GGIVR_	1	119.279	5.44024e-15	119.28	K	SFPDEIGSGLAVFHPKGGIVRRELEDYSRRK	3	1037.89	aerobic condition
A2VKX5	MRA_2651	MRA_2651	Putative uncharacterized protein	77	_HLIDDALK(ac)VVEQASLR_	1	246.955	4.44107e-47	246.95	K	RWQQDHGRHLIDDALKVVEQASLRAGPPTVH	2	925.013	aerobic condition
S5F7P3	MRA_2652	MRA_2652	Universal stress protein	88	_LVK(ac)IETDIPR_	1	59.3668	0.0182201	59.367	K	LREAQSAVEAAGKLVKIETDIPRGPAGPVLV	2	613.361	aerobic condition
R4MGR2	MRA_2688	MRA_2688	Possible prophage protein	65	_K(ac)YAPISEMTAAAILDGFGAK_	1	147.935	3.67799e-17	147.93	K	WGRHIEWKLECRACRKYAPISEMTAAAILDG	2	1048.54	aerobic condition
A2VL35	MRA_2719	ceoB	Trk system potassium uptake protein	166	_LLNALM(ox)QDTETAK(ac)WR_	1	66.6732	1.31719e-06	114.64	K	TDRLLNALMQDTETAKWRDPTGTVAVAEVVL	2	924.47	aerobic condition
A2VL44	MRA_2728	MRA_2728	alanine rich secreted protein	13	_VAQITEGTAFDK(ac)HGRPFR_	1	63.8937	1.72161e-26	209.79	K	___MVAQITEGTAFDKHGRPFRRRNPRPAIV	3	705.364	aerobic condition
E2TPP8	MRA_2731	sigA	RNA polymerase sigma factor	336	_AVEK(ac)FDYTK_	1	79.1482	0.00437659	99.283	K	DLIQEGNLGLIRAVEKFDYTKGYKFSTYATW	2	571.79	aerobic condition
E2TPP8	MRA_2731	sigA	RNA polymerase sigma factor	341	_FDYTK(ac)GYK_	1	80.1654	0.0156674	80.165	K	GNLGLIRAVEKFDYTKGYKFSTYATWWIRQA	2	532.258	aerobic condition
A2VL53	MRA_2739	ideR	Iron-dependent repressor and activator	67	_HLELTEK(ac)GR_	1	83.8618	0.00657974	83.862	K	GLLRVAGDRHLELTEKGRALAIAVMRKHRLA	2	562.807	aerobic condition
T5H794	MRA_2741	sthA	Soluble pyridine nucleotide transhydrogenase	446	_FQTK(ac)VDHIYAVGDVIGFPALAATSMEQGR_	1	140.211	9.65737e-22	140.21	K	VQGRGRIFVDDRFQTKVDHIYAVGDVIGFPA	3	1055.2	aerobic condition
E1HCH5	MRA_2757	MRA_2757	Conserved alanine and arginine rich protein	371	_SIAEK(ac)WDAIGK_	1	47.0388	0.00108	89.805	K	TNHEAARAALRSIAEKWDAIGKVSRERAAEL	2	630.335	aerobic condition
F7WHW3	MRA_2798	dapB	4-hydroxy-tetrahydrodipicolinate reductase	139	_FFDSAEVIELHHPHK(ac)ADAPSGTAAR_	1	71.5274	0.000415677	71.527	K	RFFDSAEVIELHHPHKADAPSGTAARTAKLI	3	915.784	aerobic condition
A2VLB6	MRA_2804	ald	Alanine dehydrogenase	10	_VGIPTETK(ac)NNEFR_	1	105.652	0.000208779	105.65	K	______MRVGIPTETKNNEFRVAITPAGVAE	2	773.897	hypoxic condition
E1HCM4	MRA_2807	gpsI	Polyribonucleotide nucleotidyltransferase	385	_IDEIK(ac)TQVVQR_	1	34.1785	1.17388e-83	238.92	K	TIGGKAERDQRIDEIKTQVVQRLADTYEGRE	2	685.886	aerobic and hypoxic conditions
	MRA_2807	gpsI	Polyribonucleotide nucleotidyltransferase	805	_VEIADIDK(ac)R_	1	136.635	3.00545e-14	166.33	K	VNVGDKLRVEIADIDKRGKISLILVADEDST	2	550.801	aerobic and hypoxic conditions
	MRA_2807	gpsI	Polyribonucleotide nucleotidyltransferase	616	_FVTLTDILGAEDAFGDMDFK(ac)VAGTK_	1	143.396	1.5318e-20	143.4	K	TDILGAEDAFGDMDFKVAGTKDFVTALQLDT	3	901.779	aerobic condition
E2TPX5	MRA_2809	rpsO	30S ribosomal protein S15	91	_IADLTEHLK(ac)VHK_	1	47.559	0.000470604	94.122	K	IALLTKRIADLTEHLKVHKHDHHSRRGLLLL	3	482.609	aerobic condition
A4KK62	MRA_2812	sirR	iron repressor protein;DtxR family Mn-dependent transcriptional regulator	65	_LAEQGLVDHEK(ac)YGAVTLTDSGR_	1	64.3772	7.15901e-13	121.63	K	ESIRKLAEQGLVDHEKYGAVTLTDSGRRAAL	3	801.071	aerobic condition
F7WI54	MRA_2814	ltp1	Lipid-transfer protein	179	_K(ac)YGTTAEHFAK_	1	70.4119	0.00484965	70.412	K	VAPWMFGAAGREHMKKYGTTAEHFAKIGYKN	2	647.825	aerobic condition
H8HTI3	MRA_2837	MRA_2837	Uncharacterized protein	4	_(ac)M(ox)MHK(ac)LISYYGFSRM(ox)PFGR_	1	31.6145	0.0317156	31.614	K	____________MMHKLISYYGFSRMPFGRD	3	779.704	aerobic condition
D5Y6R7	MRA_2854	echA16	Enoyl-CoA hydratase echA16	224	_IDESQTAAGLWLEACAAK(ac)QFR_	1	138.275	1.58922e-18	138.28	K	ESQTAAGLWLEACAAKQFRTSVPPACGGRVA	2	1204.09	aerobic condition
A2VLH2	MRA_2862	infB	Translation initiation factor IF-2	799	_GLLK(ac)PIYEENQLGR_	1	92.9346	0.000140819	92.935	K	YQAIDEIEQALRGLLKPIYEENQLGRAEIRA	2	836.457	aerobic condition
A2VLH8	MRA_2868	proS	Proline--tRNA ligase	338	_LGAALEPADYALLDDDDFAK(ac)HPFLVK_	1	125.111	8.91072e-15	125.11	K	LEPADYALLDDDDFAKHPFLVKGYIGPKALR	2	1443.73	aerobic condition
A2VLL5	MRA_2907	frr	Ribosome-recycling factor	68	_LVVIK(ac)PYEANQLR_	1	144.572	6.9285e-12	144.57	K	QLASINVPEARLVVIKPYEANQLRAIETAIR	2	792.959	aerobic and hypoxic conditions
	MRA_2907	frr	Ribosome-recycling factor	176	_TTHQYVTQIDELVK(ac)HK_	1	74.7892	1.89233e-09	123.42	K	DKTTHQYVTQIDELVKHKEGELLEV______	3	661.35	aerobic condition
A2VLM2	MRA_2914	tsf	Elongation factor Ts	214	_AEGK(ac)PEQALPK_	1	48.9483	0.00134446	87.001	K	ASERRIAEETARAEGKPEQALPKIVEGRLNG	2	605.327	aerobic condition
A2VLN8	MRA_2934	rpsP	30S ribosomal protein S16	43	_YHPK(ac)EEPSLIEINSER_	1	57.2884	0.0116079	57.288	K	RRDGRAIEVIGRYHPKEEPSLIEINSERAQY	3	661.665	aerobic condition
	MRA_2934	rpsP	30S ribosomal protein S16	75	_LLK(ac)ITGDWQK_	1	57.3483	0.0240453	57.348	K	LSVGAQPTEPVLKLLKITGDWQKFKGLPGAQ	2	622.356	aerobic condition
	MRA_2934	rpsP	30S ribosomal protein S16	82	_ITGDWQK(ac)FK_	1	79.1482	0.00765649	79.148	K	TEPVLKLLKITGDWQKFKGLPGAQGRLKVAA	2	582.806	aerobic and hypoxic conditions
	MRA_2934	rpsP	30S ribosomal protein S16	123	_LEVFNAALAAADGGPTTEATK(ac)PK_	1	139.788	1.09681e-30	177.87	K	AALAAADGGPTTEATKPKKKSPAKKAAKAAE	2	1157.6	aerobic condition
R4MYA7	MRA_2955	tesA	Thioesterase	89	_SGLPPLESIPTLADEIFAM(ox)M(ox)K(ac)PSAR_	1	93.0059	1.29686e-06	93.006	K	LESIPTLADEIFAMMKPSARIDDPVAFFGHS	3	915.799	aerobic condition
H8HW86	MRA_2961	ppsE	Phenolpthiocerol synthesis type-I polyketide synthase PPSE	408	_LDQSPFVVQSK(ac)YGPWECDGVR_	1	104.631	1.21368e-12	120.71	K	NPELRLDQSPFVVQSKYGPWECDGVRRAGVS	2	1255.09	aerobic condition
S5F512	MRA_2967	fadD28	Acyl-CoA synthetase	467	_IK(ac)DLLIVYGR_	1	138.991	0.000311834	138.99	K	SGFLSEGELFIMGRIKDLLIVYGRNHSPDDI	2	616.374	aerobic condition
S5F8C5	MRA_2976	MRA_2976	Chorismate pyruvate lyase	131	_LTQTNDPLGEVMAASHIETFK(ac)EEAK_	1	44.5409	4.38809e-05	85.737	K	DPLGEVMAASHIETFKEEAKVWVGDLPGWLA	3	934.46	aerobic condition
A2VLS5	MRA_2978	MRA_2978	N5,N10-methylenetetrahydromethanopterin reductase-related protein	142	_EGNEPYGVEWTK(ac)PVAR_	1	99.6628	7.17265e-10	128.64	K	VGEREGNEPYGVEWTKPVARFEEALATIRAL	2	937.458	aerobic condition
A4KKN4	MRA_3004	rpmB	50S ribosomal protein L28	10	_AAVCDICGK(ac)GPGFGK(ac)SVSHSHR_	1	86.4551	2.45569e-05	86.455	K	MAAVCDICGKGPGFGKSVSHSHRRT	3	818.386	aerobic condition
	MRA_3004	rpmB	50S ribosomal protein L28	16	_AAVCDICGK(ac)GPGFGK(ac)SVSHSHR_	1	86.4551	2.45569e-05	86.455	K	MAAVCDICGKGPGFGKSVSHSHRRTSRRWDP	3	818.386	aerobic condition
R4M9G5	MRA_3014	mutT1	Hydrolase MutT1	148	_FAK(ac)HPADTQTVLVVR_	1	87.5193	1.21861e-18	162.88	K	KLDYAQDRKVLCRFAKHPADTQTVLVVRHGT	3	575.321	aerobic and hypoxic conditions
R4M9G5	MRA_3014	mutT1	Hydrolase MutT1	53	_YDDWSLPK(ac)GK_	1	130.982	1.06962e-07	130.98	K	IAVIHRPRYDDWSLPKGKVDPGETAPVGAVR	2	625.806	aerobic condition
A2VLW3	MRA_3021	gltX	Glutamate--tRNA ligase	208	_ASGDPLYTLVNPCDDALMK(ac)ITHVLR_	1	109.444	1.00403e-09	109.44	K	DPLYTLVNPCDDALMKITHVLRGEDLLPSTP	3	947.814	aerobic condition
A2VLW3	MRA_3021	gltX	Glutamate--tRNA ligase	243	_IPK(ac)FAHLPTVLGEGTK_	1	113.654	1.62453e-08	113.65	K	LHQALIRIGVAERIPKFAHLPTVLGEGTKKL	3	584.001	aerobic condition
A2VLX9	MRA_3039	gatB	Aspartyl/glutamyl-tRNA(Asn/Gln) amidotransferase subunit B	234	_CDANVSLK(ac)PAGTTEFGTR_	1	86.213	6.52678e-05	86.213	K	RMDQGSMRCDANVSLKPAGTTEFGTRTETKN	2	983.47	aerobic condition
A4KKR9	MRA_3041	gatA	Glutamyl-tRNA(Gln) amidotransferase subunit A	365	_AAGFGPEVK(ac)R_	1	32.2539	0.0356024	32.254	K	EVMAMTRAAGFGPEVKRRIMIGTYALSAGYY	2	537.291	hypoxic condition
A4KKS2	MRA_3044	ligA	NAD-dependent DNA ligase LigA	662	_TNYVVAGDSPGSK(ac)YDK_	1	117.784	1.45966e-12	144.73	K	SKKTNYVVAGDSPGSKYDKAVELGVPILDED	2	871.915	aerobic and hypoxic conditions
A2VNJ5	MRA_3059	fixB	Electron transfer flavoprotein (Alpha-subunit) fixB	304	_DEEAPIFEIADYGVVGDLFK(ac)VAPQLTEAIK_	1	67.0097	4.59841e-12	100.66	K	PIFEIADYGVVGDLFKVAPQLTEAIKARKG_	3	1107.24	aerobic condition
A2VNJ5	MRA_3059	fixB	Electron transfer flavoprotein (Alpha-subunit) fixB	68	_IYVAESDLVDK(ac)YLITPAVDVLAGLAESSAPAGVLIAATADGK_	1	61.5861	1.09491e-32	165	K	AGAAKIYVAESDLVDKYLITPAVDVLAGLAE	3	1410.42	aerobic condition
H8EX29	MRA_3060	MRA_3060	Electron transfer flavoprotein subunit beta	112	_AVHLK(ac)DDGMHGSDVIQTGWALAR_	1	69.2557	3.65722e-13	120.75	K	IRKALSMGADKAVHLKDDGMHGSDVIQTGWA	3	840.42	aerobic condition
R4M9Y2	MRA_3077	adhC	NADP-dependent alcohol dehydrogenase	78	_AEWGQPNYPVVPGHEIAGVVTAVGSEVTK(ac)YR_	1	106.278	2.5276e-13	113.91	K	HEIAGVVTAVGSEVTKYRQGDRVGVGCFVDS	3	1118.24	aerobic condition
A2VNN1	MRA_3101	pgmA	Phosphoglucomutase	519	_PSGTEDVYK(ac)IYAESFR_	1	125.45	4.10489e-18	173.28	K	NAWFAARPSGTEDVYKIYAESFRGPQHLVEV	2	952.457	aerobic condition
A2VNR5	MRA_3137	prfB	Peptide chain release factor 2	168	_WAEQHK(ac)YPVEVFDTSYAEEAGIK_	1	132.762	7.19944e-19	132.76	K	AEMLMRMYIRWAEQHKYPVEVFDTSYAEEAG	3	913.769	aerobic condition
A2VNT9	MRA_3162	tgs1	Triacylglycerol synthase (diacylglycerol acyltransferase) Tgs1	247	_K(ac)FDVTINDVALAAITESYR_	1	175.647	2.77453e-24	175.65	K	SAAKVPLADVEQVCRKFDVTINDVALAAITE	2	1084.57	aerobic condition
A2VNU6	MRA_3172	fadE24	Acyl-CoA dehydrogenase	457	_GMQIGLDGVQLLGGHGYTK(ac)EHPVER_	1	69.0298	0.000566032	69.03	K	IGLDGVQLLGGHGYTKEHPVERWYRDLRAIG	3	911.797	aerobic condition
A2VNU7	MRA_3173	fadE23	Acyl-CoA dehydrogenase	209	_LEHK(ac)LGIK_	1	67.8972	0.0124742	89.886	K	VPREHPGVTVERLEHKLGIKGSDTAVIRFDN	3	327.203	hypoxic condition
A2VNV5	MRA_3183	nuoF	NADH dehydrogenase I (Chain F) nuoF (NADH-ubiquinone oxidoreductase chain F)	349	_WTEFYK(ac)HESCGK_	1	139.464	2.87103e-06	139.46	K	TTCVVRAVRRWTEFYKHESCGKCTPCREGTF	2	807.356	aerobic condition
A2VNZ2	MRA_3231	MRA_3231	Putative uncharacterized protein	33	_AIIETLDK(ac)HR_	1	49.5005	0.000888851	98.943	K	DAADALFRAIIETLDKHRNERTLTEDVLDTL	3	413.235	aerobic and hypoxic conditions
D5Y8F3	MRA_3264	MRA_3264	Short chain dehydrogenase	219	_K(ac)PEVYADAAYVIVNKPATEYTGK_	1	81.7872	9.11806e-37	203.06	K	VQNLLGGDEAMARSRKPEVYADAAYVIVNKP	3	857.111	aerobic condition
D5Y8F3	MRA_3264	MRA_3264	Short chain dehydrogenase	47	_TAEPHPK(ac)LPGTVFTAAK_	1	59.6726	0.00542827	59.673	K	GANIALIAKTAEPHPKLPGTVFTAAKELEEA	3	602.996	aerobic condition
A2VP32	MRA_3273	pvdS	RNA polymerase sigma factor	215	_AK(ac)DEMMVHTDTPVSPWYVVESDIK_	1	94.2594	1.59076e-06	94.259	K	MDLESVYRWEDYSRAKDEMMVHTDTPVSPWY	3	940.447	aerobic condition
A2VP39	MRA_3281	secA1	Protein translocase subunit SecA1	479	_IPHNVLNAK(ac)YHEQEATIIAVAGR_	1	116.647	5.01308e-13	116.65	K	RQFTKRRIPHNVLNAKYHEQEATIIAVAGRR	3	862.798	aerobic condition
A2VP39	MRA_3281		Protein translocase subunit SecA	659	_NVLK(ac)YDEVMNQQR_	1	150.118	2.19736e-08	150.12	K	TQVEQQNFEVRKNVLKYDEVMNQQRKVIYAE	2	839.914	aerobic and hypoxic conditions
A4KLE5	MRA_3289	sahH	Adenosylhomocysteinase	188	_AGVVPPAEEDDPAEWK(ac)VFLNLLR_	1	86.7266	1.91392e-06	86.727	K	AGVVPPAEEDDPAEWKVFLNLLRTRFETDKD	3	869.787	aerobic condition
	MRA_3289	sahH	Adenosylhomocysteinase	204	_FETDKDK(ac)WTK_	0.762544	5.06681	0.0170528	65.5	K	VFLNLLRTRFETDKDKWTKIAESVKGVTEET	2	670.33	aerobic condition
	MRA_3289	sahH	Adenosylhomocysteinase	207	_WTK(ac)IAESVK_	1	87.5679	0.00573313	87.568	K	NLLRTRFETDKDKWTKIAESVKGVTEETTTG	2	552.308	aerobic condition
	MRA_3289	sahH	Adenosylhomocysteinase	254	_SKFDNK(ac)YGTR_	1	94.0147	0.000277651	143	K	AINVNDSVTKSKFDNKYGTRHSLIDGINRGT	2	629.315	aerobic and hypoxic conditions
	MRA_3289	sahH	Adenosylhomocysteinase	350	_DIIMLEHIK(ac)AM(ox)K_	1	98.9017	0.00173289	98.902	K	VTATGNKDIIMLEHIKAMKDHAILGNIGHFD	2	750.402	aerobic condition
	MRA_3289	sahH	Adenosylhomocysteinase	451	_LPK(ac)HLDEK_	1	55.5671	0.0146748	82.645	K	WTKNDEYDNEVYRLPKHLDEKVARIHVEALG	2	511.287	aerobic condition
	MRA_3289	sahH	Adenosylhomocysteinase	456	_HLDEK(ac)VAR_	1	184.037	7.43788e-27	204.36	K	EYDNEVYRLPKHLDEKVARIHVEALGGHLTK	2	505.275	aerobic and hypoxic conditions
	MRA_3289	sahH	Adenosylhomocysteinase	489	_EQAEYLGVDVEGPYK(ac)PDHYR_	1	83.4231	2.90254e-05	83.423	K	KEQAEYLGVDVEGPYKPDHYRY_________	2	1204.06	aerobic condition
H8HYM0	MRA_3296	manA	Mannose-6-phosphate isomerase	289	_GGLTPK(ac)HVDVPELLR_	1	65.8954	0.00165091	65.895	K	VMANSDNVLRGGLTPKHVDVPELLRVLDFAP	3	558.318	aerobic and hypoxic conditions
A2VP66	MRA_3311	ctpC	Metal cation-transporting P-type ATPase C	591	_AEVMPEDK(ac)LAAVR_	1	72.8912	0.000418913	78.486	K	ELGIDEWRAEVMPEDKLAAVRELQDDGYVVG	2	735.885	hypoxic condition
E1HE26	MRA_3313	MRA_3313	Putative uncharacterized protein	295	_TADGYIVISAYVPK(ac)HWQK_	1	116.961	9.87399e-12	116.96	K	FRTADGYIVISAYVPKHWQKLCYLIGRPDLV	3	706.705	aerobic condition
A2VP69	MRA_3314	MRA_3314	sulfate transporter/carbonic anhydrase	444	_APVEVK(ac)PVGGEQSK_	1	73.8867	0.00281587	73.887	K	IVFLLVRVVRAPVEVKPVGGEQSKRWRVDID	2	733.896	aerobic condition
F7WR60	MRA_3321	accD5	Propionyl-CoA carboxylase beta chain	89	_IYALLDEDSFVELDALAK(ac)HR_	1	105.389	3.5289e-08	105.39	K	ALLDEDSFVELDALAKHRSTNFNLGEKRPLG	3	787.409	aerobic condition
A2VP81	MRA_3326	accA3	Bifunctional protein acetyl-/propionyl-coenzyme A carboxylase (Alpha chain) : biotin carboxylase + biotin carboxyl carrier protein	126	_DLGDK(ac)VTAR_	1	61.3533	0.0141033	61.353	K	IWIGPSPQSIRDLGDKVTARHIAARAQAPLV	2	508.772	hypoxic condition
	MRA_3326	accA4	Bifunctional protein acetyl-/propionyl-coenzyme A carboxylase (Alpha chain) accA3 : biotin carboxylase + biotin carboxyl carrier protein	366	_NFLPAPGPVTK(ac)FHPPSGPGVR_	1	42.0682	0.0327	45.221	K	EDAGRNFLPAPGPVTKFHPPSGPGVRVDSGV	3	738.732	aerobic condition
A2VP91	MRA_3336	MRA_3336	TetR family transcriptional regulator	129	_SDPVLLGIDDEAK(ac)NR_	1	60.4741	6.30278e-05	63.062	K	LGRSDPVLLGIDDEAKNRQMEHIMSRIAEVV	2	842.431	hypoxic condition
H8HZ69	MRA_3343	glpD2	Glycerol-3-phosphate dehydrogenase GlpD2	387	_EHAVAVPAAGLVAIAGGK(ac)YTTYR_	1	130.885	3.04239e-14	130.89	K	AVAVPAAGLVAIAGGKYTTYRVMAADAIDAA	3	786.425	aerobic condition
Q8VJ35	MRA_3352	MRA_3352	Putative uncharacterized protein	408	_EWEK(ac)LER_	1	86.7939	0.0307633	89.046	K	GKPTAPYAAAVREWEKLERFVESRLRRE___	2	516.261	hypoxic condition
R4LZU6	MRA_3378	trpS	Tryptophan--tRNA ligase	201	_IYDLQDPTSK(ac)MSK_	1	84.5663	0.00176654	84.566	K	PKMTAKIYDLQDPTSKMSKSAGTDAGLINLL	2	784.387	hypoxic condition
A2VPD5	MRA_3380	icd1	Isocitrate dehydrogenase [NADP]	69	_K(ac)HGVGVK_	1	64.5671	0.0210256	64.567	K	ATDDQVTIDAAYAIKKHGVGVKCATITPDEA	2	383.732	hypoxic condition
A5U862	MRA_3428A	htdY	Probable 3-hydroxyacyl-thioester dehydratase	242	_FTK(ac)PVFPGETLSTVIWRTEPGR_	1	71.0731	5.80443e-48	254.05	K	GGVAANITSIAARFTKPVFPGETLSTVIWRT	3	854.123	aerobic condition
A2VPH9	MRA_3431	cmaA1	Cyclopropane-fatty-acyl-phospholipid synthase 1	85	_AVEK(ac)YDVNVVGLTLSK_	1	141.599	2.38225e-12	141.6	K	DVGCGWGATMMRAVEKYDVNVVGLTLSKNQA	2	888.991	aerobic condition
A2VPI4	MRA_3436	guaA	GMP synthase [glutamine-hydrolyzing]	368	_SHHNVGGLPDDLK(ac)FTLVEPLR_	1	146.782	4.03256e-19	146.78	K	NIKSHHNVGGLPDDLKFTLVEPLRLLFKDEV	3	796.089	aerobic condition
A2VPI8	MRA_3440	MRA_3440	HAD family hydrolase	63	_TGEK(ac)FVPFDPAADYHTYVDGK_	1	72.2096	7.74399e-05	72.21	K	MFDAYLAERAERTGEKFVPFDPAADYHTYVD	3	800.378	aerobic condition
A4KLU5	MRA_3451	guaB2	Inosine-5'-monophosphate dehydrogenase	510	_ITPAGLK(ac)ESHPHDVAMTVEAPNYYAR_	1	41.4456	0.0268569	41.446	K	VLQQAQFVRITPAGLKESHPHDVAMTVEAPN	4	728.112	aerobic condition
A2VPK5	MRA_3458	groES	10 kDa chaperonin	7	_VNIK(ac)PLEDK_	1	92.5385	6.40463e-09	143.39	K	_MAKVNIKPLEDKILVQANEAET	2	549.314	hypoxic condition
	MRA_3458	groES	10 kDa chaperonin	37	_EK(ac)PQEGTVVAVGPGR_	1	131.86	5.64358e-10	131.86	K	TTTASGLVIPDTAKEKPQEGTVVAVGPGRWD	2	783.418	aerobic condition
	MRA_3458	groES	10 kDa chaperonin	57	_WDEDGEK(ac)R_	1	75.3782	0.00623588	75.378	K	TVVAVGPGRWDEDGEKRIPLDVAEGDTVIYS	2	538.736	aerobic and hypoxic conditions
	MRA_3458	groES	10 kDa chaperonin	73	_RIPLDVAEGDTVIYSK(ac)YGGTEIK_	1	81.8069	7.13777e-59	233.63	K	RIPLDVAEGDTVIYSKYGGTEIKYNGEEYLI	3	856.118	aerobic condition
	MRA_3458	groES	10 kDa chaperonin	80	_YGGTEIK(ac)YNGEEYLILSAR_	1	107.409	3.34999e-34	215.51	K	EGDTVIYSKYGGTEIKYNGEEYLILSARDVL	2	1109.56	aerobic condition
E2WML9	MRA_3477	glmS	Glucosamine-fructose-6-phosphate aminotransferase glmS	438	_GTK(ac)YPDEVER_	1	66.5955	0.00124294	92.866	K	ANYLLGLALAQARGTKYPDEVEREYHELEAM	2	618.299	aerobic condition
F2V585	MRA_3498	ropA	DNA-directed RNA polymerase subunit alpha	174	_IPVDSIYSPVLK(ac)VTYK_	1	111.221	1.21673e-07	111.22	K	EIGRIPVDSIYSPVLKVTYKVDATRVEQRTD	2	932.527	aerobic condition
A4KLY5	MRA_3502	rpmJ	50S ribosomal protein L36	8	_VNPSVK(ac)PICDK(ac)CR_	1	51.5463	0.00148205	51.546	K	_MKVNPSVKPICDKCRLIRRHGRV	2	828.913	hypoxic condition
	MRA_3502	rpmJ	50S ribosomal protein L36	13	_VNPSVK(ac)PICDK(ac)CR_	1	51.5463	0.00148205	51.546	K	_MKVNPSVKPICDKCRLIRRHGRVMVICS	2	828.913	hypoxic condition
A2VPP1	MRA_3505	rmlB	dTDP-glucose 4,6-dehydratase	293	_YAIDPSTLYDELCWAPK(ac)HTDFEEGLR_	1	109.754	6.38477e-10	109.75	K	AIDPSTLYDELCWAPKHTDFEEGLRTTIDWY	3	1056.83	aerobic condition
A4KTH3	MRA_3549	IlvX	Acetohydroxyacid synthase IlvX	106	_K(ac)YDAPLESDIDAVAGTVSGWVR_	1	213.925	5.30696e-42	220.88	K	VPMVVVVGDHATYHKKYDAPLESDIDAVAGT	3	797.732	aerobic condition
A4KTH3	MRA_3549	IlvX	Acetohydroxyacid synthase IlvX	106	_K(ac)YDAPLESDIDAVAGTVSGWVR_	1	128.408	7.42078e-09	128.41	K	VPMVVVVGDHATYHKKYDAPLESDIDAVAGT	3	797.732	aerobic condition
T5H2X8	MRA_3555	echA19	Enoyl-CoA hydratase echA19	171	_VAGESAK(ac)FGISEAK_	1	117.081	6.51344e-07	117.08	K	EILQGTDIRVAGESAKFGISEAKWSLYPMGG	2	718.375	aerobic condition
A2VPU0	MRA_3567	MRA_3567	Putative uncharacterized protein	53	_ALDK(ac)YPVK_	1	67.8972	0.0254768	71.379	K	AVWGVEGAYTFRALDKYPVKEAVLVDGRITP	2	488.279	hypoxic condition
A2VPU0	MRA_3567	MRA_3567	Putative uncharacterized protein	183	_HPDHDK(ac)PWR_	1	71.6136	0.0157689	71.614	K	RDLFQKLDKKHPDHDKPWRDIPDIWQWGITD	3	410.532	aerobic condition
A2VPU2	MRA_3569	MRA_3569	short chain dehydrogenase	204	_SYFDHQAGK(ac)YGTTVDQIYQATAANSDLK_	1	81.8386	7.16205e-22	144.48	K	IWGDTLKSYFDHQAGKYGTTVDQIYQATAAN	3	1045.49	aerobic condition
E2VN61	MRA_3595	fadA6	Acetyl-CoA acetyltransferase fadA6	188	_GSELIAEK(ac)WNLSR_	1	90.4441	0.000387643	90.444	K	DQEISQFRGSELIAEKWNLSREEMERYSLTS	2	772.907	aerobic condition
A2VPZ9	MRA_3631	mhuD	heme degrading protein MhuD	21	_INAIEVPAGAGPELEK(ac)R_	1	136.391	1.35476e-12	136.39	K	INAIEVPAGAGPELEKRFAHRAHAVENSPGF	2	903.491	aerobic condition
A5U8S2	MRA_3636	clpC	ATP-dependent Clp protease ATP-binding subunit ClpC	427	_EFDEK(ac)IAEAR_	1	99.2826	0.000802946	99.283	K	IRRMTAPPDLREFDEKIAEARREKESAIDAQ	2	625.307	aerobic and hypoxic conditions
A5U8S2	MRA_3636	clpC	ATP-dependent Clp protease ATP-binding subunit ClpC	745	_SK(ac)DMALVLTDAAK_	1	83.6332	0.000690213	83.633	K	MVDLMISRVAGQLKSKDMALVLTDAAKALLA	2	702.874	aerobic condition
A2VM13	MRA_3664	ppa	Inorganic pyrophosphatase	16	_NK(ac)YEVDHETGR_	1	67.4565	6.51188e-36	192.6	K	MQFDVTIEIPKGQRNKYEVDHETGRVRLDRY	3	463.885	hypoxic condition
	MRA_3664		Inorganic pyrophosphatase	91	_MVDEHGGDDK(ac)VLCVPAGDPR_	1	68.5672	1.0728e-10	68.567	K	PVGMFRMVDEHGGDDKVLCVPAGDPRWDHVQ	3	737.005	hypoxic condition
	MRA_3664	ppa	Inorganic pyrophosphatase	120	_WDHVQDIGDVPAFELDAIK(ac)HFFVHYK_	1	144.505	4.78558e-14	144.5	K	VQDIGDVPAFELDAIKHFFVHYKDLEPGKFV	3	1056.86	aerobic condition
	MRA_3664	ppa	Inorganic pyrophosphatase	127	_HFFVHYK(ac)DLEPGK_	1	139.781	7.8633e-07	139.78	K	PAFELDAIKHFFVHYKDLEPGKFVKAADWVD	2	829.92	aerobic condition
A2VM29	MRA_3681	topA	DNA topoisomerase	297	_KGDEVIVLDEGSATALAAGLDGTQLTVASAEEK(ac)PYAR_	1	81.9294	1.16442e-09	84.787	K	AGLDGTQLTVASAEEKPYARRPYPPFMTSTL	3	1263.31	aerobic condition
	MRA_3681	topA	DNA topoisomerase	128	_EGEAIAWHLLETLK(ac)PR_	1	68.1676	0.000844286	68.168	K	DREGEAIAWHLLETLKPRIPVKRMVFHEITE	3	635.679	aerobic condition
H8HPK3	MRA_3683	cspA	Putative cold shock protein A CSPA	52	_VEFEIGHSPK(ac)GPQATGVR_	1	188.437	9.79671e-28	188.44	K	LEENQKVEFEIGHSPKGPQATGVRSLWSYPR	3	651.006	aerobic condition
A2VM68	MRA_3719	MRA_3719	cysteine synthase/cystathionine beta-synthase	169	_EEK(ac)HPTPEWIVVGAGTGGTSATIGR_	1	125.729	2.64714e-20	138.82	K	NNNIAESIYVQMREEKHPTPEWIVVGAGTGG	3	864.773	aerobic condition
Q7D516	MRA_3735	MRA_3735	Putative uncharacterized protein	185	_YWK(ac)IDEIRPAFIHVNPVTIPPQLAGAPVEFPPYDHDEK_	1	80.1662	7.8886e-10	88.495	K	EVDEDELRAAVSKYWKIDEIRPAFIHVNPVT	5	889.059	aerobic condition
A2VM94	MRA_3749	MRA_3749	ligase	352	_FEHFEK(ac)TR_	1	78.9342	0.0161603	78.934	K	EDLSWLWDVRFEHFEKTRVVAAGERGTDLAV	2	568.28	aerobic condition
A2VM94	MRA_3749		ligase	320	_NPAGWQEALAMVDK(ac)HADGVVIAVNGR_	1	165.101	2.18158e-28	165.1	K	AKNPAGWQEALAMVDKHADGVVIAVNGRVPD	3	920.801	aerobic condition
A2VMA0	MRA_3755	MRA_3755	Putative uncharacterized protein	48	_ILSPHYSEYQVLEGGK(ac)GR_	1	64.5651	0.0026955	64.565	K	ILSPHYSEYQVLEGGKGRGTVAKWRLQATQS	3	692.357	aerobic condition
A2VMA2	MRA_3757	MRA_3757	fatty acid synthase(mycolic acid cyclopropane synthetase family protein)	403	_NNLQLHHVLATK(ac)VDPR_	1	56.5275	0.0133852	56.527	K	AFERNNLQLHHVLATKVDPRGDDSLPLRPWW	3	633.018	aerobic condition
A2VMA2	MRA_3757	MRA_3757	fatty acid synthase	227	_VIGATLSAEQAK(ac)WGQK_	1	136.395	3.91555e-12	136.39	K	RGVRVIGATLSAEQAKWGQKAVEDEGLSDLA	2	864.968	aerobic condition
A2VMD9	MRA_3798	MRA_3798	Putative uncharacterized protein	33	_APEEPPVK(ac)FTR_	1	41.2177	0.0404728	41.218	K	VPGSVPGKAPEEPPVKFTRAAAVWSALIVGF	2	656.848	aerobic condition
A2VME0	MRA_3799	fadE36	Acyl-CoA dehydrogenase	159	_AVGLSDFGK(ac)PDGYLER_	1	66.0216	3.12346e-12	139.08	K	LHSIDPKAVGLSDFGKPDGYLERQVRRWGSQ	2	883.441	aerobic condition
A2VME2	MRA_3801	lpqH	19 kDa lipoprotein antigen	131	_DGSHYK(ac)ITGTATGVDMANPM(ox)SPVNK_	1	62.6114	0.00511362	62.611	K	TGQGNASATKDGSHYKITGTATGVDMANPMS	3	883.748	aerobic condition
E2WNJ1	MRA_3814	echA21	Enoyl-CoA hydratase echA21	162	_YASADAK(ac)FSVR_	1	84.1687	0.000412816	112.43	K	DLISAVDIRYASADAKFSVREVKLAIVADMG	2	628.817	aerobic condition
A2VMH9	MRA_3840	pks13	Polyketide synthase pks13	897	_AEAEGK(ac)FAR_	1	72.6431	0.00598207	87.913	K	PEQVDAILARAEAEGKFARKFATKGASHTSQ	2	510.759	hypoxic condition
	MRA_3840	pks13	Polyketide synthase pks13	687	_AVVLAHDHDEAIK(ac)GLR_	1	81.9037	0.000189059	81.904	K	RSRAVVLAHDHDEAIKGLRAVAAGKQAPNVF	3	595.992	aerobic condition
	MRA_3840	pks13	Polyketide synthase pks13	947	_YIK(ac)PGGEPIHDVEYWK_	1	94.5693	2.0687e-05	94.569	K	PTCGIFSTVHEGRYIKPGGEPIHDVEYWKKG	2	986.994	aerobic condition
	MRA_3840	pks13	Polyketide synthase pks13	960	_YIKPGGEPIHDVEYWK(ac)K_	0.999996	54.0476	0.000652731	76.85	K	YIKPGGEPIHDVEYWKKGLRHSVYFTHGIRN	3	701.03	aerobic condition
	MRA_3840	pks13	Polyketide synthase pks13	1320	_DEVQQLHEHQK(ac)TQTAEEIAR_	1	133.948	4.39394e-16	133.95	K	AVEHRDEVQQLHEHQKTQTAEEIARAQAELL	3	811.398	aerobic condition
	MRA_3840	pks13	Polyketide synthase pks13	1412	_LDDEAAAK(ac)IAQR_	1	108.564	4.91068e-05	108.56	K	GIFNELPRLDDEAAAKIAQRLSERAEGPITA	2	671.852	hypoxic condition
A2VMI0	MRA_3841	fadD32	Fatty-acid-CoA ligase	35	_HVEK(ac)WAK_	1	131.062	0.00204204	131.06	K	KIRFPANTNLVRHVEKWAKVRGDKLAYRFLD	2	470.256	aerobic and hypoxic conditions
	MRA_3841	fadD33	Fatty-acid-CoA ligase fadD32	482	_TGDYGTYFK(ac)DHLYIAGR_	1	78.4013	0.000173536	78.401	K	DDALWVRTGDYGTYFKDHLYIAGRIKDLVII	3	673.658	aerobic condition
A2VML7	MRA_3882	glpQ1	Glycerophosphoryl diester phosphodiesterase	130	_IFVETK(ac)HPVR_	1	58.6993	0.0119872	76.228	K	LVLDWHRPVKIFVETKHPVRYGSLVENKLLA	2	634.361	aerobic condition
A2VMM2	MRA_3886	sodA	Superoxide dismutase	46	_GANDAVAK(ac)LEEAR_	1	53.3001	0.00174364	53.3	K	KHHATYVKGANDAVAKLEEARAKEDHSAILL	2	693.355	hypoxic condition
	MRA_3886	sodA	Superoxide dismutase	38	_HHATYVK(ac)GANDAVAK_	1	70.3726	0.000118055	91.076	K	QINELHHSKHHATYVKGANDAVAKLEEARAK	3	541.946	aerobic condition
	MRA_3886	sodA	Superoxide dismutase	108	_NLSPNGGDKPTGELAAAIADAFGSFDK(ac)FR_	1	122.391	2.26493e-21	133.95	K	GELAAAIADAFGSFDKFRAQFHAAATTVQGS	3	1003.5	aerobic condition
G2UMZ4	MRA_3889	MRA_3889	Uncharacterized protein	110	_AAYFTDDEYYEK(ac)LDK_	1	109.075	4.47433e-08	128.71	K	FRIKAAYFTDDEYYEKLDKELQWLCTMRDDG	2	956.928	aerobic condition
A2VMM6	MRA_3890	MRA_3890	Putative uncharacterized protein	165	_DVETK(ac)QFVSAVTNR_	1	89.5409	0.00198928	89.541	K	SLRMVQEKKPKDVETKQFVSAVTNRLTDLSA	2	818.42	hypoxic condition
E1HFR1	MRA_3907	MRA_3907	ESX conserved component EccA1 ESX-1 type VII secretion system protein	171	_SAGK(ac)WPDK_	1	92.5385	0.010714	92.538	K	AERWTDVIDQVKSAGKWPDKFLAGAAGVAHG	2	465.738	aerobic condition
A2VMQ0	MRA_3914	esxA	6 kDa early secretory antigenic target esxA (Esat-6)	57	_LAAAWGGSGSEAYQGVQQK(ac)WDATATELNNALQNLAR_	1	176.275	3.03075e-33	176.28	K	AWGGSGSEAYQGVQQKWDATATELNNALQNL	3	1277.96	aerobic condition
A2VMQ1	MRA_3915	espI	ESX-1 secretion-associated protein EspI	400	_INLGLSPDEK(ac)YELDLHAR_	1	70.2805	0.00161496	70.281	K	VHALTRINLGLSPDEKYELDLHARVRRNPRG	3	709.036	aerobic condition
R4MC14	MRA_3946	pcnA	Poly(A) polymerase	361	_FHGYGDGK(ac)WTDSAVR_	1	95.3473	2.56809e-05	95.347	K	QLVYLHLRFHGYGDGKWTDSAVRRYVTDAGA	2	869.403	aerobic condition
A2VMT5	MRA_3955	MRA_3955	Putative acetyltransferase	18	_LEAFEQLPK(ac)HAR_	1	86.2877	0.000826774	86.288	K	ARITALRLEAFEQLPKHARRCVFWEVDPAIL	2	740.899	aerobic condition
