# Supplementary material for: Modulation of Central Carbon Metabolism by Acetylation of Isocitrate Lyase in Mycobacterium tuberculosis
Source: Sci Rep. 2017 Mar 21;7:44826. doi: 10.1038/srep44826 (PMC5359664; doi:10.1038/srep44826)
Supplement: Supplementary Dataset S2 [file srep44826-s3.xls]

## Sheet: Sheet1
Supplementary Dataset S2. The list of M. tb proteins containing acetylated lysine identified from three studies
Rv Number	Protein Description	Function category
Rv0001	Chromosomal replication initiator protein DnaA	information pathways
Rv0002	DNA polymerase III subunit beta	information pathways
Rv0005	Gyrase B (Fragment)	information pathways
Rv0006	DNA gyrase subunit A	information pathways
Rv0009	Peptidyl-prolyl cis-trans isomerase	information pathways
Rv0013	Anthranilate synthase component 2	intermediary metabolism and respiration
Rv0015c	Serine/threonine protein kinase	regulatory proteins
Rv0020c	Conserved protein with FHA domain, FhaA	regulatory proteins
Rv0040c	Secreted proline rich protein mtc28	cell wall and cell processes
Rv0041	Leucine--tRNA ligase	information pathways
Rv0046c	Inositol-3-phosphate synthase	intermediary metabolism and respiration
Rv0048c	hypothetical protein	conserved hypotheticals
Rv0050	Peptidoglycan glycosyltransferase	cell wall and cell processes
Rv0053	30S ribosomal protein S6	information pathways
Rv0054	Single-stranded DNA-binding protein	information pathways
Rv0060	Uncharacterized protein	conserved hypotheticals
Rv0066c	Isocitrate dehydrogenase, NADP-dependent	intermediary metabolism and respiration
Rv0068	hypothetical protein	conserved hypotheticals
Rv0069c	L-serine dehydratase	intermediary metabolism and respiration
Rv0072	hypothetical protein	conserved hypotheticals
Rv0088	Possible polyketide cyclase/dehydrase	lipid metabolism
Rv0097	Oxidoreductase	intermediary metabolism and respiration
Rv0105c	50S ribosomal protein L28-1 RpmB1	information pathways
Rv0119	Uncharacterized protein	lipid metabolism
Rv0120c	Elongation factor G-like protein	information pathways
Rv0127	Maltokinase Mak	virulence, detoxification, adaptation
Rv0131c	Probable acyl-CoA dehydrogenase FadE1	lipid metabolism
Rv0138	Probable cytochrome P450 138 Cyp138	intermediary metabolism and respiration
Rv0147	Probable aldehyde dehydrogenase (NAD+) dependent	intermediary metabolism and respiration
Rv0148	Oxidoreductase	intermediary metabolism and respiration
Rv0156	NAD(P) transhydrogenase (subunit alpha) PntAb	intermediary metabolism and respiration
Rv0157	NAD(P) transhydrogenase subunit beta	intermediary metabolism and respiration
Rv0164	hypothetical protein	conserved hypotheticals
Rv0166	fatty-acid-CoA ligase FadD5	lipid metabolism
Rv0170	Mce-family protein Mce1B	virulence, detoxification, adaptation
Rv0172	Mce-family protein Mce1D	virulence, detoxification, adaptation
Rv0174	Mce-family protein Mce1F	virulence, detoxification, adaptation
Rv0176	hypothetical protein	conserved hypotheticals
Rv0180c	YhgE/Pip domain-containing protein	cell wall and cell processes
Rv0182c	RNA polymerase sigma factor	information pathways
Rv0183	hypothetical protein	conserved hypotheticals
Rv0187	Methyltransferase	intermediary metabolism and respiration
Rv0190	hypothetical protein	conserved hypotheticals
Rv0198c	Endopeptidase	intermediary metabolism and respiration
Rv0200	Possible conserved transmembrane protein	cell wall and cell processes
Rv0206c	Transmembrane transporter mmpL3	cell wall and cell processes
Rv0211	Phosphoenolpyruvate carboxykinase [GTP]	intermediary metabolism and respiration
Rv0214	Long chain acyl-CoA synthetase	lipid metabolism
Rv0221	Acyltransferase, WS/DGAT/MGAT	lipid metabolism
Rv0223c	Aldehyde dehydrogenase (NAD+)	intermediary metabolism and respiration
Rv0227c	Uncharacterized protein	cell wall and cell processes
Rv0231	Probable acyl-CoA dehydrogenase FadE4	lipid metabolism
Rv0233	R2-like ligand binding oxidase	information pathways
Rv0234c	Succinate-semialdehyde dehydrogenase [NADP+] dependent (SSDH) GabD1	intermediary metabolism and respiration
Rv0237	Beta-glucosidase	cell wall and cell processes
Rv0242c	3-oxoacyl-[acyl-carrier protein] reductase	lipid metabolism
Rv0243	Acetyl-CoA C-acetyltransferase	lipid metabolism
Rv0244c	acyl-CoA dehydrogenase	lipid metabolism
Rv0247c	Succinate dehydrogenase and fumarate reductase iron-sulfur protein	intermediary metabolism and respiration
Rv0248c	Succinate dehydrogenase flavoprotein subunit	intermediary metabolism and respiration
Rv0270	Fatty-acyl-CoA synthase	lipid metabolism
Rv0271c	Acyl-CoA dehydrogenase fadE6	lipid metabolism
Rv0272c	hypothetical protein	conserved hypotheticals
Rv0281	Possible S-adenosylmethionine-dependent methyltransferase	lipid metabolism
Rv0282	ESX-3 secretion system protein EccA3	cell wall and cell processes
Rv0284	ESX-3 secretion system protein eccC3	cell wall and cell processes
Rv0321	Deoxycytidine triphosphate deaminase	intermediary metabolism and respiration
Rv0337c	Probable aspartate aminotransferase AspC	intermediary metabolism and respiration
Rv0338c	Iron-sulfur-binding reductase	intermediary metabolism and respiration
Rv0339c	Transcriptional regulator	regulatory proteins
Rv0342	Isoniazid-inducible protein iniA	cell wall and cell processes
Rv0350	Chaperone protein DnaK	virulence, detoxification, adaptation
Rv0351	Protein GrpE	virulence, detoxification, adaptation
Rv0352	molecular chaperone DnaJ	virulence, detoxification, adaptation
Rv0357c	Adenylosuccinate synthetase	intermediary metabolism and respiration
Rv0358	hypothetical protein	conserved hypotheticals
Rv0363c	Fructose-bisphosphate aldolase	intermediary metabolism and respiration
Rv0364	Membrane-associated protein	cell wall and cell processes
Rv0379	Preprotein translocase subunit secE2	cell wall and cell processes
Rv0384c	Chaperone ClpB	virulence, detoxification, adaptation
Rv0389	Phosphoribosylglycinamide formyltransferase 2	intermediary metabolism and respiration
Rv0391	O-succinylhomoserine sulfhydrylase	intermediary metabolism and respiration
Rv0394c	Secreted protein	cell wall and cell processes
Rv0407	F420-dependent glucose-6-phosphate dehydrogenase	intermediary metabolism and respiration
Rv0410c	Serine/threonine protein kinase	regulatory proteins
Rv0422c	Hydroxymethylpyrimidine/phosphomethylpyrimidine kinase	intermediary metabolism and respiration
Rv0423c	Phosphomethylpyrimidine synthase	intermediary metabolism and respiration
Rv0426c	Transmembrane protein	cell wall and cell processes
Rv0433	Carboxylate-amine ligase RVBD_0433	conserved hypotheticals
Rv0436c	CDP-diacylglycerol-serine O-phosphatidyltransferase	lipid metabolism
Rv0438c	molybdopterin biosynthesis protein MoeA2	intermediary metabolism and respiration
Rv0439c	Oxidoreductase	intermediary metabolism and respiration
Rv0440	60 kDa chaperonin	virulence, detoxification, adaptation
Rv0445c	Alternative RNA polymerase sigma factor SigK	information pathways
Rv0457c	Prolyl oligopeptidase	intermediary metabolism and respiration
Rv0462	Dihydrolipoyl dehydrogenase	intermediary metabolism and respiration
Rv0464c	Alkylhydroperoxidase AhpD family core domain-containing protein	conserved hypotheticals
Rv0466	Uncharacterized protein	conserved hypotheticals
Rv0467	Isocitrate lyase	intermediary metabolism and respiration
Rv0468	3-hydroxybutyryl-CoA dehydrogenase	lipid metabolism
Rv0469	Cyclopropane-fatty-acyl-phospholipid synthase	lipid metabolism
Rv0470c	Cyclopropane mycolic acid synthase 3	lipid metabolism
Rv0475	Heparin-binding hemagglutinin	cell wall and cell processes
Rv0476	Possible conserved transmembrane protein	cell wall and cell processes
Rv0479c	Probable conserved membrane protein	cell wall and cell processes
Rv0481c	Uncharacterized protein	conserved hypotheticals
Rv0487	Uncharacterized protein	conserved hypotheticals
Rv0489	2,3-bisphosphoglycerate-dependent phosphoglycerate mutase	intermediary metabolism and respiration
Rv0496	Exopolyphosphatase	conserved hypotheticals
Rv0500A	Excisionase family DNA binding domain-containing protein	conserved hypotheticals
Rv0503c	Cyclopropane-fatty-acyl-phospholipid synthase 2 CmaA2	lipid metabolism
Rv0504c	UPF0336 protein RVBD_0504c	conserved hypotheticals
Rv0511	Uroporphyrinogen III methyltransferase/synthase	intermediary metabolism and respiration
Rv0513	hypothetical protein	conserved hypotheticals
Rv0533c	3-oxoacyl-[acyl-carrier-protein] synthase 3	lipid metabolism
Rv0537c	Membrane protein	cell wall and cell processes
Rv0548c	1,4-Dihydroxy-2-naphthoyl-CoA synthase	intermediary metabolism and respiration
Rv0551c	fatty-acid-CoA-ligase	intermediary metabolism and respiration
Rv0560c	Methyltransferase	intermediary metabolism and respiration
Rv0562	polyprenyl-diphosphate synthase GrcC1	intermediary metabolism and respiration
Rv0566c	UPF0234 protein RVBD_0566c	conserved hypotheticals
Rv0569	Uncharacterized protein	conserved hypotheticals
Rv0570	Ribonucleoside-diphosphate reductase	information pathways
Rv0580c	Uncharacterized protein	conserved hypotheticals
Rv0582	Probable ribonuclease VapC	virulence, detoxification, adaptation
Rv0597c	ATPase AAA+ superfamily protein	conserved hypotheticals
Rv0604	Lipoprotein lpqO	cell wall and cell processes
Rv0633c	Uncharacterized protein	cell wall and cell processes
Rv0634B	50S ribosomal protein L33	information pathways
Rv0635	UPF0336 protein RVBD_0635	intermediary metabolism and respiration
Rv0636	(3R)-hydroxyacyl-ACP dehydratase subunit HadB	intermediary metabolism and respiration
Rv0637	UPF0336 protein RVBD_0637	intermediary metabolism and respiration
Rv0639	NusG, transcription antitermination protein	information pathways
Rv0640	50S ribosomal protein L11	information pathways
Rv0641	50S ribosomal protein L1	information pathways
Rv0642c	Hydroxymycolate synthase MmaA4	lipid metabolism
Rv0644c	Cyclopropane mycolic acid synthase MmaA2	lipid metabolism
Rv0645c	Mycolic acid methyltransferase MmaA1	lipid metabolism
Rv0647c	Uncharacterized protein	conserved hypotheticals
Rv0651	50S ribosomal protein L10	information pathways
Rv0652	50S ribosomal protein L7/L12	information pathways
Rv0655	ABC transporter ATP-binding protein	cell wall and cell processes
Rv0667	DNA-directed RNA polymerase subunit beta RpoB	information pathways
Rv0668	DNA-directed RNA polymerase subunit beta' RpoC	information pathways
Rv0672	Acyl-CoA dehydrogenase	lipid metabolism
Rv0676c	Transmembrane transporter mmpL5	cell wall and cell processes
Rv0683	30S ribosomal protein S7	information pathways
Rv0684	Probable elongation factor G FusA1	information pathways
Rv0685	Elongation factor Tu	information pathways
Rv0688	Oxidoreductase	intermediary metabolism and respiration
Rv0700	30S ribosomal protein S10 RpsJ	information pathways
Rv0702	50S ribosomal protein L4 RplD	information pathways
Rv0703	50S ribosomal protein L23 RplW	information pathways
Rv0704	50S ribosomal protein L2 RplB	information pathways
Rv0705	30S ribosomal protein S19 RpsS	information pathways
Rv0707	30S ribosomal protein S3 RpsC	information pathways
Rv0714	50S ribosomal protein L14 RplN	information pathways
Rv0716	50S ribosomal protein L5 RplE	information pathways
Rv0718	30S ribosomal protein S8 RpsH	information pathways
Rv0721	30S ribosomal protein S5 RpsE	information pathways
Rv0722	rpmD, 50S ribosomal protein L30	information pathways
Rv0723	50S ribosomal protein L15 RplO	information pathways
Rv0733	Adenylate kinase Adk	intermediary metabolism and respiration
Rv0734	Methionine aminopeptidase MapA (map)	intermediary metabolism and respiration
Rv0738	hypothetical protein	conserved hypotheticals
Rv0752c	Acyl-CoA dehydrogenase fadE9	lipid metabolism
Rv0753c	methylmalonate-semialdehyde dehydrogenase	information pathways
Rv0757	Possible two component system response transcriptional positive regulator PhoP	regulatory proteins
Rv0761c	Possible zinc-containing alcohol dehydrogenase NAD dependent AdhB	intermediary metabolism and respiration
Rv0777	Probable adenylosuccinate lyase PurB	intermediary metabolism and respiration
Rv0780	Phosphoribosylaminoimidazole-succinocarboxamide synthase	intermediary metabolism and respiration
Rv0785	KsdD-like steroid dehydrogenase	conserved hypotheticals
Rv0786c	hypothetical protein	conserved hypotheticals
Rv0791c	Uncharacterized protein	conserved hypotheticals
Rv0794c	Dihydrolipoamide dehydrogenase	intermediary metabolism and respiration
Rv0801	Uncharacterized protein	conserved hypotheticals
Rv0809	Phosphoribosylformylglycinamidine cyclo-ligase	intermediary metabolism and respiration
Rv0810c	Uncharacterized protein	conserved hypotheticals
Rv0815c	Probable thiosulfate sulfurtransferase CysA2	intermediary metabolism and respiration
Rv0818	Two-component system, OmpR family, response regulator	regulatory proteins
Rv0821c	Probable phosphate-transport system transcriptional regulatory protein PhoY2	cell wall and cell processes
Rv0823c	Possible transcriptional regulatory protein	regulatory proteins
Rv0824c	Probable acyl-[acyl-carrier protein] desaturase DesA1	lipid metabolism
Rv0831c	Uncharacterized protein	conserved hypotheticals
Rv0852	Fatty-acid-CoA ligase fadD16	lipid metabolism
Rv0854	hypothetical protein	conserved hypotheticals
Rv0859	Possible acyl-CoA thiolase FadA	lipid metabolism
Rv0860	Probable fatty oxidation protein FadB	lipid metabolism
Rv0861c	DNA helicase Ercc3	information pathways
Rv0866	Probable molybdenum cofactor biosynthesis protein E2 MoaE2	intermediary metabolism and respiration
Rv0873	Acyl-CoA dehydrogenase fadE10	lipid metabolism
Rv0884c	Possible phosphoserine aminotransferase SerC	intermediary metabolism and respiration
Rv0885c	phosphoserine aminotransferase	intermediary metabolism and respiration
Rv0886c	phosphoserine aminotransferase	intermediary metabolism and respiration
Rv0889c	Probable citrate synthase II CitA	intermediary metabolism and respiration
Rv0896	Probable citrate synthase I GltA2	intermediary metabolism and respiration
Rv0905	Possible enoyl-CoA hydratase EchA6	lipid metabolism
Rv0910	Uncharacterized protein	conserved hypotheticals
Rv0925c	Conserved protein	conserved hypotheticals
Rv0931c	Serine/threonine-protein kinase pknD	regulatory proteins
Rv0933	Phosphate-transport ATP-binding protein ABC transporter PstB	cell wall and cell processes
Rv0937c	Probable DNA repair protein RVBD_0937c	information pathways
Rv0938	ATP dependent DNA ligase LigD	information pathways
Rv0949	Probable ATP-dependent DNA helicase II UvrD1	information pathways
Rv0951	Probable succinyl-CoA synthetase (beta chain) SucC	intermediary metabolism and respiration
Rv0952	Probable succinyl-CoA synthetase (alpha chain) SucD	intermediary metabolism and respiration
Rv0953c	Oxidoreductase	intermediary metabolism and respiration
Rv0954	Uncharacterized protein	cell wall and cell processes
Rv0957	Bifunctional purine biosynthesis protein PurH	intermediary metabolism and respiration
Rv0971c	enoyl-CoA hydratase EchA7 (enoyl hydrase)	lipid metabolism
Rv0972c	Acyl-CoA dehydrogenase fadE12	lipid metabolism
Rv1003	Conserved protein	conserved hypotheticals
Rv1007c	Methionyl-tRNA synthetase MetS	information pathways
Rv1010	Probable dimethyladenosine transferase KsgA	information pathways
Rv1013	Putative polyketide synthase Pks16	lipid metabolism
Rv1017c	Probable ribose-phosphate pyrophosphokinase PrsA	intermediary metabolism and respiration
Rv1020	Probable transcription-repair coupling factor Mfd	information pathways
Rv1023	Probable enolase Eno	intermediary metabolism and respiration
Rv1058	medium chain fatty-acid-CoA ligase FadD14	lipid metabolism
Rv1063c	Uncharacterized protein	conserved hypotheticals
Rv1074c	Probable beta-ketoacyl CoA thiolase FadA3	lipid metabolism
Rv1082	Mycothiol conjugate amidase Mca	virulence, detoxification, adaptation
Rv1093	Serine hydroxymethyltransferase 1 GlyA1	intermediary metabolism and respiration
Rv1097c	Glycine and proline rich membrane protein	cell wall and cell processes
Rv1098c	Fumarate hydratase class II	intermediary metabolism and respiration
Rv1106c	3 beta-hydroxysteroid dehydrogenase/Delta 5-4-isomerase	intermediary metabolism and respiration
Rv1110	4-hydroxy-3-methylbut-2-enyl diphosphate reductase	cell wall and cell processes
Rv1112	Probable GTP binding protein	conserved hypotheticals
Rv1122	Probable 6-phosphogluconate dehydrogenase, decarboxylating Gnd2	intermediary metabolism and respiration
Rv1126c	Uncharacterized protein	conserved hypotheticals
Rv1133c	5-methyltetrahydropteroyltriglutamate--homocysteine methyltransferase MetE	intermediary metabolism and respiration
Rv1144	3-hydroxyacyl-CoA dehydrogenase/3-hydroxy-2-methylbutyryl-CoA dehydrogenase	intermediary metabolism and respiration
Rv1159A	Unknown protein	conserved hypotheticals
Rv1161	Respiratory nitrate reductase (alpha chain) NarG	intermediary metabolism and respiration
Rv1164	Probable respiratory nitrate reductase (gamma chain) NarI	intermediary metabolism and respiration
Rv1175c	2,4-dienoyl-CoA reductase (NADPH2)	lipid metabolism
Rv1179c	hypothetical protein	conserved hypotheticals
Rv1193	Fatty acid CoA ligase FadD36	lipid metabolism
Rv1196	PPE family protein PPE18	PE/PPE
Rv1201c	Tetrahydrodipicolinate N-succinyltransferase DapD	intermediary metabolism and respiration
Rv1202	succinyl-diaminopimelate desuccinylase DapE	intermediary metabolism and respiration
Rv1206	fatty-acid-CoA ligase FadD6	lipid metabolism
Rv1210	DNA-3-methyladenine glycosylase I TagA	information pathways
Rv1213	Glucose-1-phosphate adenylyltransferase GlgC	intermediary metabolism and respiration
Rv1232c	Uncharacterized protein	conserved hypotheticals
Rv1239c	magnesium and cobalt transport transmembrane protein CorA	cell wall and cell processes
Rv1240	malate dehydrogenase Mdh	intermediary metabolism and respiration
Rv1245c	Oxidoreductase	intermediary metabolism and respiration
Rv1248c	Multifunctional alpha-ketoglutarate metabolic enzyme	intermediary metabolism and respiration
Rv1253	ATP-dependent RNA helicase DeaD	information pathways
Rv1259	Uracil-DNA glycosylase, family 4	information pathways
Rv1261c	hypothetical protein	conserved hypotheticals
Rv1265	Uncharacterized protein	conserved hypotheticals
Rv1266c	transmembrane serine/threonine-protein kinase H PknH	regulatory proteins
Rv1267c	Transcriptional regulator embR	regulatory proteins
Rv1269c	Uncharacterized protein	cell wall and cell processes
Rv1275	Lipoprotein lprC	cell wall and cell processes
Rv1276c	Conserved hypothetical protein	conserved hypotheticals
Rv1278	Hypothetical protein	conserved hypotheticals
Rv1280c	Peptide/nickel transporter substrate-binding protein OppA	cell wall and cell processes
Rv1283c	Peptide/nickel transporter permease OppB	cell wall and cell processes
Rv1284	Carbonic anhydrase	intermediary metabolism and respiration
Rv1286	Bifunctional enzyme CysN/CysC	intermediary metabolism and respiration
Rv1292	Arginyl-tRNA synthetase	information pathways
Rv1294	Homoserine dehydrogenase ThrA	intermediary metabolism and respiration
Rv1297	Transcription termination factor Rho	information pathways
Rv1304	ATP synthase a chain AtpB	intermediary metabolism and respiration
Rv1306	ATP synthase B chain AtpF	intermediary metabolism and respiration
Rv1307	ATP synthase delta chain AtpH	intermediary metabolism and respiration
Rv1308	ATP synthase alpha chain AtpA	intermediary metabolism and respiration
Rv1310	ATP synthase beta chain AtpD	intermediary metabolism and respiration
Rv1311	ATP synthase epsilon chain AtpC	intermediary metabolism and respiration
Rv1314c	Conserved protein	conserved hypotheticals
Rv1315	UDP-N-acetylglucosamine 1-carboxyvinyltransferase MurA	cell wall and cell processes
Rv1319c	Adenylate cyclase	intermediary metabolism and respiration
Rv1323	acetyl-CoA acetyltransferase FadA4	lipid metabolism
Rv1324	thioredoxin-related protein	intermediary metabolism and respiration
Rv1328	glycogen phosphorylase GlgP	intermediary metabolism and respiration
Rv1330c	hypothetical protein	conserved hypotheticals
Rv1346	Acyl-CoA dehydrogenase MbtN	lipid metabolism
Rv1350	3-oxoacyl-[acyl-carrier protein] reductase FabG2	lipid metabolism
Rv1366	Hypothetical protein	conserved hypotheticals
Rv1377c	hypothetical protein	conserved hypotheticals
Rv1379	Bifunctional protein PyrR	regulatory proteins
Rv1384	Carbamoyl-phosphate synthase large chain	intermediary metabolism and respiration
Rv1385	orotidine 5'-phosphate decarboxylase PyrF	intermediary metabolism and respiration
Rv1388	Integration host factor mihF	information pathways
Rv1390	DNA-directed RNA polymerase subunit omega	information pathways
Rv1391	Coenzyme A biosynthesis CoaBC Dfp	intermediary metabolism and respiration
Rv1392	S-adenosylmethionine synthase	intermediary metabolism and respiration
Rv1393c	Probable monoxygenase	intermediary metabolism and respiration
Rv1399c	non lipolytic carboxylesterase NlhH	intermediary metabolism and respiration
Rv1409	Riboflavin biosynthesis protein RibD	intermediary metabolism and respiration
Rv1411c	Lipoprotein lprG	cell wall and cell processes
Rv1421	UPF0042 nucleotide-binding protein RVBD_1421	conserved hypotheticals
Rv1423	Putative sporulation transcription regulator WhiA	regulatory proteins
Rv1425	Acyltransferase, WS/DGAT/MGAT	lipid metabolism
Rv1427c	Fatty-acyl-CoA synthase FadD12	lipid metabolism
Rv1436	Glyceraldehyde-3-phosphate dehydrogenase	intermediary metabolism and respiration
Rv1437	Phosphoglycerate kinase Pgk	intermediary metabolism and respiration
Rv1438	Triosephosphate isomerase Tpi	intermediary metabolism and respiration
Rv1439c	Uncharacterized protein	conserved hypotheticals
Rv1447c	glucose-6-phosphate 1-dehydrogenase Zwf2 (G6PD)	intermediary metabolism and respiration
Rv1448c	Transaldolase	intermediary metabolism and respiration
Rv1449c	Transketolase	intermediary metabolism and respiration
Rv1461	Fe-S cluster assembly protein SufB	conserved hypotheticals
Rv1465	NifU family SUF system FeS assembly protein	intermediary metabolism and respiration
Rv1471	Thioredoxin TrxB1	intermediary metabolism and respiration
Rv1475c	Aconitate hydratase	intermediary metabolism and respiration
Rv1479	MoxR-like ATPase	regulatory proteins
Rv1480	hypothetical protein	conserved hypotheticals
Rv1483	3-oxoacyl-[acyl-carrier-protein] reductase FabG1	lipid metabolism
Rv1484	Enoyl-[acyl-carrier-protein] reductase [NADH] InhA	lipid metabolism
Rv1488	Uncharacterized protein	cell wall and cell processes
Rv1493	methylmalonyl-CoA mutase large subunit MutB	lipid metabolism
Rv1498c	Methyltransferase	intermediary metabolism and respiration
Rv1499	Hypothetical protein	conserved hypotheticals
Rv1507c	Uncharacterized protein	conserved hypotheticals
Rv1512	nucleotide-sugar epimerase EpiA	intermediary metabolism and respiration
Rv1516c	Sugar transferase	intermediary metabolism and respiration
Rv1521	fatty-acid-CoA ligase	lipid metabolism
Rv1523	Methyltransferase	intermediary metabolism and respiration
Rv1529	fatty-acid-CoA ligase	lipid metabolism
Rv1533	hypothetical protein	conserved hypotheticals
Rv1546	Uncharacterized protein	conserved hypotheticals
Rv1547	DNA polymerase III subunit alpha	information pathways
Rv1558	Deazaflavin-dependent nitroreductase	conserved hypotheticals
Rv1593c	Uncharacterized protein	conserved hypotheticals
Rv1596	Nicotinate-nucleotide pyrophosphorylase [carboxylating] NadC	intermediary metabolism and respiration
Rv1598c	Deazaflavin-dependent nitroreductase	conserved hypotheticals
Rv1601	Imidazoleglycerol-phosphate dehydratase	intermediary metabolism and respiration
Rv1603	Phosphoribosyl isomerase A	intermediary metabolism and respiration
Rv1608c	Peroxiredoxin Q/BCP	virulence, detoxification, adaptation
Rv1611	Indole-3-glycerol phosphate synthase	intermediary metabolism and respiration
Rv1612	Tryptophan synthase, beta subunit TrpB	intermediary metabolism and respiration
Rv1617	pyruvate kinase PykA	intermediary metabolism and respiration
Rv1622c	integral membrane cytochrome D ubiquinol oxidase (subunit II) CydB	intermediary metabolism and respiration
Rv1623c	Cytochrome bd-I oxidase subunit I	intermediary metabolism and respiration
Rv1626	Response regulator NasT	regulatory proteins
Rv1627c	Nonspecific lipid-transfer protein	lipid metabolism
Rv1629	DNA polymerase I	information pathways
Rv1630	30S ribosomal protein S1 apsA	information pathways
Rv1631	Dephospho-CoA kinase	intermediary metabolism and respiration
Rv1636	Universal stress protein	virulence, detoxification, adaptation
Rv1638	UvrABC system protein A	information pathways
Rv1640c	Lysylphosphatidylglycerol biosynthesis LysX	information pathways
Rv1641	Translation initiation factor IF-3	information pathways
Rv1652	N-acetyl-gamma-glutamyl-phoshate reductase ArgC	intermediary metabolism and respiration
Rv1654	Acetylglutamate kinase	intermediary metabolism and respiration
Rv1655	Acetylornithine aminotransferase	intermediary metabolism and respiration
Rv1658	Argininosuccinate synthase	intermediary metabolism and respiration
Rv1660	Chalcone synthase	lipid metabolism
Rv1680	Uncharacterized protein	conserved hypotheticals
Rv1689	Tyrosine--tRNA ligase	information pathways
Rv1699	CTP synthetase	lipid metabolism
Rv1703c	Catechol O-methyltransferase	intermediary metabolism and respiration
Rv1711	Pseudouridine synthase	conserved hypotheticals
Rv1721c	Antitoxin	virulence, detoxification, adaptation
Rv1731	Succinate-semialdehyde dehydrogenase (NADP+)	intermediary metabolism and respiration
Rv1732c	Uncharacterized protein	conserved hypotheticals
Rv1738	hypothetical protein	conserved hypotheticals
Rv1747	Uncharacterized protein	conserved hypotheticals
Rv1751	Oxidoreductase	intermediary metabolism and respiration
Rv1770	Uncharacterized protein	conserved hypotheticals
Rv1771	hypothetical protein	conserved hypotheticals
Rv1773c	Uncharacterized protein	conserved hypotheticals
Rv1774	hypothetical protein	conserved hypotheticals
Rv1781c	Probable 4-alpha-glucanotransferase MalQ (amylomaltase)	intermediary metabolism and respiration
Rv1798	hypothetical protein	conserved hypotheticals
Rv1819c	hypothetical protein	conserved hypotheticals
Rv1827	FHA domain-containing protein	conserved hypotheticals
Rv1830	Uncharacterized protein	conserved hypotheticals
Rv1832	Glycine dehydrogenase [decarboxylating]	intermediary metabolism and respiration
Rv1837c	Malate synthase G	intermediary metabolism and respiration
Rv1866	hypothetical protein	conserved hypotheticals
Rv1872c	L-lactate dehydrogenase (Cytochrome)	intermediary metabolism and respiration
Rv1882c	Short-chain type dehydrogenase/reductase	intermediary metabolism and respiration
Rv1887	Uncharacterized protein	conserved hypotheticals
Rv1890c	Uncharacterized protein	conserved hypotheticals
Rv1893	Uncharacterized protein	conserved hypotheticals
Rv1894c	hypothetical protein	conserved hypotheticals
Rv1897c	D-tyrosyl-tRNA(Tyr) deacylase	conserved hypotheticals
Rv1901	CinA-like protein	virulence, detoxification, adaptation
Rv1908c	Catalase-peroxidase	virulence, detoxification, adaptation
Rv1912c	NADPH2:quinone reductase	lipid metabolism
Rv1919c	Uncharacterized protein	conserved hypotheticals
Rv1925	Fatty-acyl-CoA synthase	lipid metabolism
Rv1927	Uncharacterized protein	conserved hypotheticals
Rv1932	Probable thiol peroxidase	virulence, detoxification, adaptation
Rv1944c	Uncharacterized protein	conserved hypotheticals
Rv1956	Antitoxin, transcriptional regulator	virulence, detoxification, adaptation
Rv1978	Uncharacterized protein	conserved hypotheticals
Rv1996	Universal stress protein	virulence, detoxification, adaptation
Rv2002	20-beta-hydroxysteroid dehydrogenase FabG3	lipid metabolism
Rv2004c	Uncharacterized protein	conserved hypotheticals
Rv2022c	Uncharacterized protein	conserved hypotheticals
Rv2026c	Universal stress protein	virulence, detoxification, adaptation
Rv2029c	1-phosphofructokinase family hexose kinase	intermediary metabolism and respiration
Rv2031c	Heat shock protein hspX	virulence, detoxification, adaptation
Rv2032	Uncharacterized protein	conserved hypotheticals
Rv2035	hypothetical protein	conserved hypotheticals
Rv2048c	Polyketide synthase Pks12	lipid metabolism
Rv2051c	Polyprenol-monophosphomannose synthase Ppm1	cell wall and cell processes
Rv2057c	50S ribosomal protein L33 RpmG1	information pathways
Rv2061c	Uncharacterized protein	conserved hypotheticals
Rv2067c	Uncharacterized protein	conserved hypotheticals
Rv2070c	Precorrin-6X reductase CobK	intermediary metabolism and respiration
Rv2074	Uncharacterized protein	intermediary metabolism and respiration
Rv2092c	ATP-dependent RNA helicase HelY	intermediary metabolism and respiration
Rv2094c	Sec-independent protein translocase protein TatA	cell wall and cell processes
Rv2097c	Pup--protein ligase	intermediary metabolism and respiration
Rv2112c	Deamidase of prokaryotic ubiquitin-like protein Pup	intermediary metabolism and respiration
Rv2115c	Proteasome-associated ATPase	cell wall and cell processes
Rv2129c	Oxidoreductase	intermediary metabolism and respiration
Rv2130c	L-cysteine:1D-myo-inositol 2-amino-2-deoxy-alpha-D-glucopyranoside ligase	intermediary metabolism and respiration
Rv2140c	Uncharacterized protein	conserved hypotheticals
Rv2141c	Uncharacterized protein	intermediary metabolism and respiration
Rv2145c	Antigen 84	cell wall and cell processes
Rv2158c	UDP-N-acetylmuramoyl-L-alanyl-D-glutamate--2,6-diaminopimelate ligase	cell wall and cell processes
Rv2161c	Uncharacterized protein	intermediary metabolism and respiration
Rv2166c	Protein MraZ	conserved hypotheticals
Rv2172c	Uncharacterized protein	conserved hypotheticals
Rv2178c	3-deoxy-7-phosphoheptulonate synthase	intermediary metabolism and respiration
Rv2185c	Uncharacterized protein	conserved hypotheticals
Rv2187	Long-chain-fatty-acid-CoA ligase fadD15	lipid metabolism
Rv2195	Ubiquinol-cytochrome c reductase iron-sulfur subunit	intermediary metabolism and respiration
Rv2200c	Cytochrome c oxidase subunit 2	intermediary metabolism and respiration
Rv2201	Asparagine synthetase	intermediary metabolism and respiration
Rv2204c	Iron-sulfur cluster assembly accessory protein	conserved hypotheticals
Rv2210c	Branched-chain-amino-acid aminotransferase	intermediary metabolism and respiration
Rv2211c	Aminomethyltransferase	intermediary metabolism and respiration
Rv2213	Probable cytosol aminopeptidase	intermediary metabolism and respiration
Rv2215	2-oxoglutarate dehydrogenase, E2 component, dihydrolipoamide succinyltransferase	intermediary metabolism and respiration
Rv2220	Glutamine synthetase	intermediary metabolism and respiration
Rv2222c	Glutamine synthetase, type I	intermediary metabolism and respiration
Rv2226	Uncharacterized protein	conserved hypotheticals
Rv2228c	Uncharacterized protein	conserved hypotheticals
Rv2241	Pyruvate dehydrogenase E1 component	intermediary metabolism and respiration
Rv2244	Acyl carrier protein	lipid metabolism
Rv2245	3-oxoacyl-[acyl-carrier protein] synthase 1 KasA	lipid metabolism
Rv2246	3-oxoacyl-[acyl-carrier protein] synthase 2 KasB	lipid metabolism
Rv2249c	Glycerol-3-phosphate dehydrogenase 1	intermediary metabolism and respiration
Rv2251	hypothetical protein	conserved hypotheticals
Rv2258c	transcriptional regulatory protein	regulatory proteins
Rv2280	Glycolate oxidase, subunit GlcD	intermediary metabolism and respiration
Rv2287	Probable conserved integral membrane transport protein YjcE	cell wall and cell processes
Rv2296	Haloalkane dehalogenase	intermediary metabolism and respiration
Rv2297	Uncharacterized protein	conserved hypotheticals
Rv2298	Uncharacterized protein	conserved hypotheticals
Rv2299c	Chaperone protein HtpG	virulence, detoxification, adaptation
Rv2301	Esterase/lipase	cell wall and cell processes
Rv2319c	Universal stress protein	virulence, detoxification, adaptation
Rv2334	Cysteine synthase	intermediary metabolism and respiration
Rv2343c	dnaG, DNA primase	information pathways
Rv2357c	Glycine--tRNA ligase	information pathways
Rv2373c	chaperone protein DnaJ2	virulence, detoxification, adaptation
Rv2374c	Heat-inducible transcription repressor hrcA	virulence, detoxification, adaptation
Rv2376c	Antigen MTB12	cell wall and cell processes
Rv2377c	Protein mbtH	lipid metabolism
Rv2391	Sulfite reductase [ferredoxin]	intermediary metabolism and respiration
Rv2402	Uncharacterized protein	conserved hypotheticals
Rv2406c	Uncharacterized protein	conserved hypotheticals
Rv2409c	Uncharacterized protein	conserved hypotheticals
Rv2410c	Uncharacterized protein	conserved hypotheticals
Rv2413c	DNA polymerase III, delta subunit	conserved hypotheticals
Rv2416c	Enhanced intracellular survival protein Eis, GCN5-related N-acetyltransferase	virulence, detoxification, adaptation
Rv2428	Alkyl hydroperoxide reductase subunit C	virulence, detoxification, adaptation
Rv2429	Alkyl hydroperoxide reductase AhpD	virulence, detoxification, adaptation
Rv2444c	Rne/Rng family ribonuclease	information pathways
Rv2445c	nucleoside diphosphate kinase NdkA (NDK)	intermediary metabolism and respiration
Rv2449c	hypothetical protein	conserved hypotheticals
Rv2454c	hypothetical protein	conserved hypotheticals
Rv2455c	2-oxoacid:acceptor oxidoreductase, alpha subunit	intermediary metabolism and respiration
Rv2460c	ATP-dependent Clp protease proteolytic subunit	intermediary metabolism and respiration
Rv2462c	Trigger factor	cell wall and cell processes
Rv2467	Aminopeptidase N	intermediary metabolism and respiration
Rv2475c	YbgC/YbaW family acyl-CoA thioester hydrolase	conserved hypotheticals
Rv2476c	Glutamate dehydrogenase	intermediary metabolism and respiration
Rv2477c	ChvD family ATP-binding cassette protein	cell wall and cell processes
Rv2482c	Glycerol-3-phosphate acyltransferase	lipid metabolism
Rv2495c	branched-chain keto acid dehydrogenase E2 component BkdC	intermediary metabolism and respiration
Rv2498c	Citrate lyase subunit beta-like protein	intermediary metabolism and respiration
Rv2500c	Acyl-CoA dehydrogenase fadE19	lipid metabolism
Rv2502c	3-methylcrotonyl-CoA carboxylase beta subunit	lipid metabolism
Rv2504c	3-oxoacid CoA-transferase, A subunit	lipid metabolism
Rv2510c	AAA ATPase	conserved hypotheticals
Rv2511	Oligoribonuclease	intermediary metabolism and respiration
Rv2521	Peroxiredoxin Q/BCP	virulence, detoxification, adaptation
Rv2524c	Fatty acid synthase	lipid metabolism
Rv2528c	Restriction system protein	information pathways
Rv2531c	Arginine decarboxylase	intermediary metabolism and respiration
Rv2533c	N utilization substance protein B homolog	information pathways
Rv2534c	Elongation factor P	information pathways
Rv2536	Uncharacterized protein	cell wall and cell processes
Rv2540c	chorismate synthase AroF	intermediary metabolism and respiration
Rv2540c	Chorismate synthase	intermediary metabolism and respiration
Rv2547	hypothetical protein	virulence, detoxification, adaptation
Rv2553c	hypothetical protein	conserved hypotheticals
Rv2555c	Alanine--tRNA ligase	information pathways
Rv2564	Probable glutamine-transport ATP-binding protein ABC transporter GlnQ	cell wall and cell processes
Rv2566	Uncharacterized protein	conserved hypotheticals
Rv2572c	Aspartate--tRNA ligase	information pathways
Rv2579	Possible haloalkane dehalogenase DhaA	intermediary metabolism and respiration
Rv2580c	Histidine--tRNA ligase	information pathways
Rv2583c	Bifunctional (P)ppGpp synthase/hydrolase relA	intermediary metabolism and respiration
Rv2606c	Pyridoxal biosynthesis lyase PdxS	intermediary metabolism and respiration
Rv2607	Pyridoxine/pyridoxamine 5'-phosphate oxidase	intermediary metabolism and respiration
Rv2614c	Threonine--tRNA ligase	information pathways
Rv2618	Uncharacterized protein	conserved hypotheticals
Rv2623	Universal stress protein	virulence, detoxification, adaptation
Rv2624c	Universal stress protein	virulence, detoxification, adaptation
Rv2627c	Uncharacterized protein	conserved hypotheticals
Rv2658c	Uncharacterized protein	insertion seqs and phages
Rv2691	Trk system potassium uptake protein TrkA	cell wall and cell processes
Rv2699c	Uncharacterized protein	conserved hypotheticals
Rv2700	Uncharacterized protein	conserved hypotheticals
Rv2703	RNA polymerase sigma factor	information pathways
Rv2708c	Uncharacterized protein	conserved hypotheticals
Rv2709c	Probable conserved transmembrane protein	cell wall and cell processes
Rv2710	RNA polymerase sigma factor	information pathways
Rv2711	Iron-dependent repressor IdeR	regulatory proteins
Rv2713	Probable soluble pyridine nucleotide transhydrogenase SthA (STH)	intermediary metabolism and respiration
Rv2728c	Uncharacterized protein	conserved hypotheticals
Rv2731	Conserved alanine and arginine rich protein	conserved hypotheticals
Rv2740	Limonene-1,2-epoxide hydrolase	virulence, detoxification, adaptation
Rv2744c	Phage shock protein A	conserved hypotheticals
Rv2748c	Possible cell division transmembrane protein FtsK	cell wall and cell processes
Rv2750	SDR family oxidoreductase	intermediary metabolism and respiration
Rv2754c	Thymidylate synthase ThyX	intermediary metabolism and respiration
Rv2764c	Thymidylate synthase	intermediary metabolism and respiration
Rv2773c	Dihydrodipicolinate reductase DapB (DHPR)	intermediary metabolism and respiration
Rv2775	GCN5-related N-acetyltransferase	intermediary metabolism and respiration
Rv2777c	Uncharacterized protein	conserved hypotheticals
Rv2783c	Polyribonucleotide nucleotidyltransferase	information pathways
Rv2785c	30S ribosomal protein S15 RpsO	information pathways
Rv2788	DtxR family transcriptional regulator, Mn-dependent transcriptional regulator	regulatory proteins
Rv2789c	Acyl-CoA dehydrogenase fadE21	lipid metabolism
Rv2790c	Acetyl-CoA acyltransferase	cell wall and cell processes
Rv2793c	tRNA pseudouridine synthase B	information pathways
Rv2813	hypothetical protein	conserved hypotheticals
Rv2818c	Hypothetical protein	conserved hypotheticals
Rv2822c	Hypothetical protein	conserved hypotheticals
Rv2823c	CRISPR-associated protein cas10/csm1, subtype III-a/mtube	conserved hypotheticals
Rv2828c	Uncharacterized protein	conserved hypotheticals
Rv2831	Probable enoyl-CoA hydratase EchA16 (enoyl hydrase)	lipid metabolism
Rv2839c	Translation initiation factor IF-2	information pathways
Rv2842c	Ribosome maturation factor RimP	conserved hypotheticals
Rv2845c	Proline--tRNA ligase	information pathways
Rv2851c	ElaA protein	intermediary metabolism and respiration
Rv2868c	Probable GcpE protein	conserved hypotheticals
Rv2882c	Ribosome-recycling factor	information pathways
Rv2889c	Elongation factor Tsf	information pathways
Rv2890c	30S ribosomal protein S2	information pathways
Rv2904c	50S ribosomal protein L19	information pathways
Rv2909c	30S ribosomal protein S16	information pathways
Rv2919c	Nitrogen regulatory protein P-II GlnB	regulatory proteins
Rv2921c	Signal recognition particle receptor FtsY	cell wall and cell processes
Rv2922c	Chromosome partition protein Smc	cell wall and cell processes
Rv2925c	Ribonuclease 3	information pathways
Rv2928	Probable thioesterase TesA	lipid metabolism
Rv2930	Long chain fatty acid CoA FadD26	lipid metabolism
Rv2931	Phenolpthiocerol synthesis polyketide synthase PpsA	lipid metabolism
Rv2935	Non-ribosomal peptide synthetase domain-containing protein	lipid metabolism
Rv2936	Doxorubicin resistance ATP-binding protein DrrA	cell wall and cell processes
Rv2940c	Mycocerosic acid synthase	lipid metabolism
Rv2941	Fatty ac	lipid metabolism
Rv2945c	Lipoprotein lPpx	cell wall and cell processes
Rv2949c	Chorismate-pyruvate lyase	intermediary metabolism and respiration
Rv2950c	Long chain fatty acid CoA FadD26	lipid metabolism
Rv2951c	Phthiodiolone/phenolphthiodiolone dimycocerosates ketoreductase	intermediary metabolism and respiration
Rv2956	Conserved protein	conserved hypotheticals
Rv2958c	Inactive PGL/p-HBAD biosynthesis glycosyltransferase	intermediary metabolism and respiration
Rv2967c	Pyruvate carboxylase	intermediary metabolism and respiration
Rv2969c	Uncharacterized protein	cell wall and cell processes
Rv2970c	Probable lipase/esterase LipN	intermediary metabolism and respiration
Rv2975a	50S ribosomal protein L28	information pathways
Rv2981c	Probable D-alanine--D-alanine ligase DdlA	cell wall and cell processes
Rv2982c	Glycerol-3-phosphate dehydrogenase [NAD(P)+]	lipid metabolism
Rv2984	Polyphosphate kinase PPK	intermediary metabolism and respiration
Rv2985	Hydrolase mutT1	information pathways
Rv2986c	DNA-binding protein HU homolog HupB	information pathways
Rv2991	Uncharacterized protein	conserved hypotheticals
Rv2992c	Glutamate--tRNA ligase	information pathways
Rv2996c	D-3-phosphoglycerate dehydrogenase	intermediary metabolism and respiration
Rv3001c	Ketol-acid reductoisomerase	intermediary metabolism and respiration
Rv3003c	Acetolactate synthase	intermediary metabolism and respiration
Rv3009c	Aspartyl/glutamyl-tRNA(Asn/Gln) amidotransferase subunit B	information pathways
Rv3014c	DNA ligase	information pathways
Rv3028c	Electron transfer flavoprotein subunit alpha	intermediary metabolism and respiration
Rv3029c	Electron transfer flavoprotein subunit beta	intermediary metabolism and respiration
Rv3031	Uncharacterized protein	conserved hypotheticals
Rv3035	Uncharacterized protein	conserved hypotheticals
Rv3045	NADP-dependent alcohol dehydrogenase C	intermediary metabolism and respiration
Rv3049c	Oxidoreductase	intermediary metabolism and respiration
Rv3051c	Ribonucleoside-diphosphate reductase	information pathways
Rv3068c	Phosphoglucomutase, alpha-D-glucose phosphate-specific	intermediary metabolism and respiration
Rv3071	Uncharacterized protein	conserved hypotheticals
Rv3075c	Citrate lyase subunit beta	conserved hypotheticals
Rv3086	zinc-type alcohol dehydrogenase AdhD	intermediary metabolism and respiration
Rv3089	O-succinylbenzoate-CoA ligase	lipid metabolism
Rv3101c	Cell division protein FtsX	cell wall and cell processes
Rv3102c	Type II (General) Secretory Pathway (IISP) Family protein	cell wall and cell processes
Rv3105c	Peptide chain release factor 2	information pathways
Rv3106	NADPH-ferredoxin reductase fprA	intermediary metabolism and respiration
Rv3117	thiosulfate sulfurtransferase CysA3	intermediary metabolism and respiration
Rv3130c	Acyltransferase, WS/DGAT/MGAT	lipid metabolism
Rv3131	Uncharacterized protein	conserved hypotheticals
Rv3133c	two component transcriptional regulatory protein DevR	regulatory proteins
Rv3139	Acyl-CoA dehydrogenase fadE24	lipid metabolism
Rv3140	Acyl-CoA dehydrogenase	lipid metabolism
Rv3142c	Uncharacterized protein	conserved hypotheticals
Rv3146	NADH-quinone oxidoreductase subunit B	intermediary metabolism and respiration
Rv3148	NADH-quinone oxidoreductase subunit D	intermediary metabolism and respiration
Rv3150	NADH-quinone oxidoreductase subunit F	intermediary metabolism and respiration
Rv3152	NADH dehydrogenase subunit H	intermediary metabolism and respiration
Rv3168	Uncharacterized protein	virulence, detoxification, adaptation
Rv3169	Uncharacterized protein	conserved hypotheticals
Rv3194c	PDZ domain-containing protein	cell wall and cell processes
Rv3196A	Uncharacterized protein	conserved hypotheticals
Rv3197	ABC transporter ATP-binding protein	cell wall and cell processes
Rv3200c	NAD+ diphosphatase	cell wall and cell processes
Rv3202c	ATP-dependent DNA helicase	information pathways
Rv3208	Transcriptional regulator, tetR-family	regulatory proteins
Rv3213c	Chromosome partitioning protein	cell wall and cell processes
Rv3215	isochorismate synthase EntC	intermediary metabolism and respiration
Rv3220c	Uncharacterized protein	regulatory proteins
Rv3224	Citronellol/citronellal dehydrogenase	cell wall and cell processes
Rv3227	3-phosphoshikimate 1-carboxyvinyltransferase	intermediary metabolism and respiration
Rv3228	Ribosome small subunit-dependent GTPase A	conserved hypotheticals
Rv3229c	Stearoyl-CoA 9-desaturase	lipid metabolism
Rv3232c	Polyphosphate kinase Ppk2 (polyphosphoric acid kinase)	intermediary metabolism and respiration
Rv3240c	Protein translocase subunit SecA	cell wall and cell processes
Rv3241c	Ribosomal subunit interface protein	information pathways
Rv3246c	DNA-binding response regulator mtrA	regulatory proteins
Rv3248c	Adenosylhomocysteinase	intermediary metabolism and respiration
Rv3251c	Rubredoxin	intermediary metabolism and respiration
Rv3255c	Mannose-6-phosphate isomerase, class I	intermediary metabolism and respiration
Rv3270	Heavy metal translocating P-type ATPase	cell wall and cell processes
Rv3272	Uncharacterized protein	conserved hypotheticals
Rv3273	hypothetical protein	conserved hypotheticals
Rv3274c	acyl-CoA dehydrogenase	lipid metabolism
Rv3280	Propionyl-CoA carboxylase beta chain	lipid metabolism
Rv3283	Sulfurtransferase	intermediary metabolism and respiration
Rv3285	Acetyl-/propionyl-coenzyme A carboxylase alpha chain	lipid metabolism
Rv3286c	RNA polymerase sigma-70 factor, sigma-B/F/G subfamily	information pathways
Rv3290c	L-lysine 6-transaminase	intermediary metabolism and respiration
Rv3296	ATP-dependent helicase Lhr	information pathways
Rv3299c	Arylsulfatase	intermediary metabolism and respiration
Rv3302c	Glycerol-3-phosphate dehydrogenase 2	intermediary metabolism and respiration
Rv3311	Uncharacterized protein	conserved hypotheticals
Rv3329	Uncharacterized protein	intermediary metabolism and respiration
Rv3368c	Oxidoreductase	intermediary metabolism and respiration
Rv3369	Uncharacterized protein	conserved hypotheticals
Rv3382c	4-hydroxy-3-methylbut-2-enyl diphosphate reductase	cell wall and cell processes
Rv3389c	Oxidoreductase	intermediary metabolism and respiration
Rv3392c	Cyclopropane mycolic acid synthase 1	lipid metabolism
Rv3396c	GMP synthase [glutamine-hydrolyzing]	intermediary metabolism and respiration
Rv3400	hypothetical protein	conserved hypotheticals
Rv3410c	IMP dehydrogenase	intermediary metabolism and respiration
Rv3411c	Inosine-5'-monophosphate dehydrogenase	intermediary metabolism and respiration
Rv3417c	60 kDa chaperonin	virulence, detoxification, adaptation
Rv3418c	10 kDa chaperonin	virulence, detoxification, adaptation
Rv3434c	Uncharacterized protein	intermediary metabolism and respiration
Rv3436c	Glutamine--fructose-6-phosphate aminotransferase [isomerizing]	intermediary metabolism and respiration
Rv3438	Uncharacterized protein	conserved hypotheticals
Rv3442c	30S ribosomal protein S9	information pathways
Rv3443c	50S ribosomal protein L13	information pathways
Rv3457c	DNA-directed RNA polymerase subunit alpha	information pathways
Rv3458c	30S ribosomal protein S4	information pathways
Rv3461c	50S ribosomal protein L36	information pathways
Rv3464	dTDP-glucose 4,6-dehydratase	intermediary metabolism and respiration
Rv3485c	Oxidoreductase	intermediary metabolism and respiration
Rv3490	Trehalose-phosphate synthase	virulence, detoxification, adaptation
Rv3509c	Acetolactate synthase I/II/III large subunit	intermediary metabolism and respiration
Rv3516	enoyl-CoA hydratase echA19	lipid metabolism
Rv3520c	Oxidoreductase	intermediary metabolism and respiration
Rv3528c	Uncharacterized protein	conserved hypotheticals
Rv3530c	Oxidoreductase	cell wall and cell processes
Rv3545c	Steroid C27-monooxygenase	intermediary metabolism and respiration
Rv3546	Acetyl-CoA C-acetyltransferase	lipid metabolism
Rv3553	Oxidoreductase	intermediary metabolism and respiration
Rv3556c	Acetyl-CoA C-acetyltransferase	lipid metabolism
Rv3564	Uncharacterized protein	lipid metabolism
Rv3566c	Arylamine N-acetyltransferase nat	intermediary metabolism and respiration
Rv3569c	2-hydroxy-6-phenylhexa-2,4-dienoic acid hydrolase	intermediary metabolism and respiration
Rv3571	3-ketosteroid-9-alpha-hydroxylase reductase subunit	intermediary metabolism and respiration
Rv3579c	RNA methyltransferase, TrmH family, group 3	intermediary metabolism and respiration
Rv3580c	Cysteine--tRNA ligase	information pathways
Rv3582c	2-C-methyl-D-erythritol 4-phosphate cytidylyltransferase	intermediary metabolism and respiration
Rv3590c	PE_PGRS58	intermediary metabolism and respiration
Rv3592	Uncharacterized protein	intermediary metabolism and respiration
Rv3596c	ATP-dependent Clp protease ATP-binding subunit ClpC	intermediary metabolism and respiration
Rv3598c	Lysine--tRNA ligase	information pathways
Rv3610c	ATP-dependent zinc metalloprotease FtsH	cell wall and cell processes
Rv3615c	ESX-1 secretion-associated protein EspC	cell wall and cell processes
Rv3616c	ESX-1 secretion-associated protein EspA	cell wall and cell processes
Rv3624c	Hypoxanthine-guanine phosphoribosyltransferase	intermediary metabolism and respiration
Rv3628	Inorganic pyrophosphatase	intermediary metabolism and respiration
Rv3646c	DNA topoisomerase	information pathways
Rv3648c	Cold shock protein (Beta-ribbon, CspA family)	virulence, detoxification, adaptation
Rv3651	Uncharacterized protein	conserved hypotheticals
Rv3667	Acetyl-coenzyme A synthetase	lipid metabolism
Rv3669	Uncharacterized protein	cell wall and cell processes
Rv3676	CRP/FNR family transcriptional regulator, anaerobic regulatory protein	regulatory proteins
Rv3678c	Uncharacterized protein	conserved hypotheticals
Rv3679	Anion transporter ATPase	cell wall and cell processes
Rv3680	Anion transporter ATPase	cell wall and cell processes
Rv3684	Cysteine synthase A	intermediary metabolism and respiration
Rv3692	MoxR-like ATPase	regulatory proteins
Rv3695	hypothetical protein	cell wall and cell processes
Rv3699	Methyltransferase	conserved hypotheticals
Rv3708c	aspartate-semialdehyde dehydrogenase asd	intermediary metabolism and respiration
Rv3709c	Aspartokinase	intermediary metabolism and respiration
Rv3710	2-isopropylmalate synthase	intermediary metabolism and respiration
Rv3712	Uncharacterized protein	intermediary metabolism and respiration
Rv3715c	Recombination protein RecR	information pathways
Rv3716c	Nucleoid-associated protein RVBD_3716c	conserved hypotheticals
Rv3717	N-acetylmuramoyl-L-alanine amidase	conserved hypotheticals
Rv3718c	Uncharacterized protein	conserved hypotheticals
Rv3719	Uncharacterized protein	conserved hypotheticals
Rv3720	Cyclopropane-fatty-acyl-phospholipid synthase	lipid metabolism
Rv3721c	DNA polymerase III subunit gamma/tau	information pathways
Rv3734c	Acyltransferase, WS/DGAT/MGAT	lipid metabolism
Rv3760	hypothetical protein	conserved hypotheticals
Rv3761c	acyl-CoA dehydrogenase fadE3	lipid metabolism
Rv3763	19 kda lipoprotein antigen precursor lpqH	cell wall and cell processes
Rv3765c	Two-component system, OmpR family, response regulator	regulatory proteins
Rv3767c	Uncharacterized protein	lipid metabolism
Rv3774	Enoyl-CoA hydratase	lipid metabolism
Rv3775	Uncharacterized protein	intermediary metabolism and respiration
Rv3780	Uncharacterized protein	conserved hypotheticals
Rv3781	Lipopolysaccharide transporter ATP-binding protein	cell wall and cell processes
Rv3788	Uncharacterized protein	lipid metabolism
Rv3791	Oxidoreductase	lipid metabolism
Rv3800c	Polyketide synthase 13	lipid metabolism
Rv3801c	Fatty acid CoA ligase FadD32	lipid metabolism
Rv3803c	MPT51/MPB51 antigen	lipid metabolism
Rv3808c	UDP-galactofuranosyl transferase GlfT2	cell wall and cell processes
Rv3809c	UDP-galactopyranose mutase	cell wall and cell processes
Rv3814c	1-acylglycerol-3-phosphate O-acyltransferase	intermediary metabolism and respiration
Rv3815c	1-acylglycerol-3-phosphate O-acyltransferase	intermediary metabolism and respiration
Rv3816c	1-acylglycerol-3-phosphate O-acyltransferase	intermediary metabolism and respiration
Rv3817	Aminoglycoside 3'-phosphotransferase	intermediary metabolism and respiration
Rv3818	Uncharacterized protein	conserved hypotheticals
Rv3825c	Phthioceranic/hydroxyphthioceranic acid synthase	lipid metabolism
Rv3826	Fatty acid CoA ligase FadD23	lipid metabolism
Rv3842c	Glycerophosphoryl diester phosphodiesterase	intermediary metabolism and respiration
Rv3846	Superoxide dismutase	virulence, detoxification, adaptation
Rv3849	ESX-1 secretion-associated regulator EspR	regulatory proteins
Rv3854c	FAD-containing monooxygenase EthA	intermediary metabolism and respiration
Rv3864	Uncharacterized protein	cell wall and cell processes
Rv3865	ESX-1 secretion-associated protein EspF	cell wall and cell processes
Rv3868	ESX-1 secretion system protein EccA1	cell wall and cell processes
Rv3870	ESX-1 secretion system protein eccCa1	cell wall and cell processes
Rv3871	ESX-1 secretion system protein EccCb1	cell wall and cell processes
Rv3875	ESX-1 secretion-associated protein EsxA	cell wall and cell processes
Rv3876	Uncharacterized protein	cell wall and cell processes
Rv3880c	Uncharacterized protein	cell wall and cell processes
Rv3882c	ESX-1 secretion system protein EccE1	cell wall and cell processes
Rv3894c	Type VII secretion protein EccCa	cell wall and cell processes
Rv3907c	pcnA, poly(A) polymease	information pathways
Rv3910	Integral membrane protein MviN	cell wall and cell processes
Rv3914	Thioredoxin	intermediary metabolism and respiration
Rv3916c	Uncharacterized protein	conserved hypotheticals
Rv3923c	Ribonuclease P protein component	information pathways
